# Supplementary material for: Comprehensive analysis of the Lycopodium japonicum mitogenome reveals abundant tRNA genes and cis-spliced introns in Lycopodiaceae species
Source: Front Plant Sci. 2024 Aug 20;15:1446015. doi: 10.3389/fpls.2024.1446015 (PMC11368720; doi:10.3389/fpls.2024.1446015)
Supplement: Supplementary file 3 [file Table1.xls]

## Sheet: Table S1
Table S1. Gene features of the Lycopodium japonicum mitogenome.
Group of Genes	Gene name	Length (bp)	Start codon	Stop codon
ATP synthase	atp1	1545	ATG	TAA
	atp4	573	ATG	TAA
	atp6**	759	ATG	TAA
	atp9***	225	ATG	CAA
Ubichinol cytochrome c reductase	cob**	1170	ATG	TGA
Cytochrome c oxidase	cox1***	1599	ACG	TAG
	cox2***	765	ATG	CGA
	cox3*	798	ATG	CAA
Maturases	matR	1227	ATG	TAG
Transport membrance protein	mttB	741	ATG	TAG
NADH dehydrogenase	nad1****	987	ACG	CGA
	nad2**	1470	ATG	TAA
	nad3**	357	ATG	TAA
	nad4*	1488	ATG	TAA
	nad4L	303	ATG	TAA
	nad5****	2034	ACG	TAA
	nad6	741	ATG	TGA
	nad9	591	ACG	TAA
Ribosomalproteins(LSU)	rpl2*	1749	ATG	TAG
	rpl5	561	ATG	TAG
	rpl6	306	ATG	CAA
	rpl10	504	ATG	TAG
	rpl16	408	Unknown	TAA
Ribosomalproteins (SSU)	rps2	792	ATG	TAG
	rps3*	1524	ATG	TGA
	rps4	840	ATG	TAA
	rps10*	312	ATG	TAA
	rps11	447	ATG	TAA
	rps12	375	ATG	TAA
	rps13	378	ACG	TGA
	rps14*	300	ATG	TAG
	rps19	255	ATG	TAG
Succinate dehydrogenase	sdh3	414	ATG	TAA
	sdh4	306	ACG	TAA
RibosomalRNAs	rrn5×2	1
	rrn18×2	2034
	rrn26×2	2875
Transfer RNAs	trnA-TGC	73
	trnC-GCA	71
	trnD-GTC	74
	trnE-TTC	72
	trnF-GAA	75
	trnG-GCC	72
	trnG-TCC×2	71
	trnH-GTG×2	73
	trnI-CAT	74
	trnK-TTT×2	71/73
	trnL-CAA×2	82/80
	trnL-GAG	81
	trnL-TAA	80
	trnL-TAG	85
	trnM-CAT×7	72/73/73/73/73/73/74
	trnN-ATT	76
	trnN-GTT	73
	trnP-TGG×2	74
	trnQ-TTG×2	77/72
	trnR-ACG×2	77/76
	trnR-TCT×2	74/77
	trnS-GCT	87
	trnS-GGA	88
	trnS-TGA	84
	trnV-TAC	73
	trnW-CCA	75
	trnY-GTA×2	83
*: The number of introns
×: The number of genes

## Sheet: Table S2
Table S2. Distribution of dispersed repeats in Lycopodium japonicum mitogenome.
No.	Repeat length (bp)	Repeat Unit I start	Repeat Unit I end	Repeat type	Repeat Unit II start	Repeat Unit II end	Repeat interval	E-value
1	16967	37	17004	P	195022	211989	-1	0
2	1299	48055	49354	P	107736	109032	-1	0
3	752	166578	167330	F	381885	382637	-3	0
4	657	168833	169490	F	197851	198508	-3	4.25e-163
5	657	13518	14175	P	168833	169490	-3	2.78e-167
6	614	196973	197587	P	348095	348715	-3	1.28e-08
7	607	14446	15053	F	348102	348715	-3	9.31e-10
8	566	165880	166446	F	380249	380807	-3	1.11e-95
9	558	211394	211952	F	453863	454421	-1	0
10	558	74	632	P	453863	454421	0	0
11	419	130828	131247	P	207764	208183	-3	2.71e-164
12	408	3843	4251	F	130828	131236	-3	3.81e-215
13	284	223365	223649	F	320000	320284	-3	3.39e-31
14	274	74516	74790	F	103263	103537	-3	4.37e-95
15	248	271192	271440	P	349544	349794	-3	2.7e-45
16	242	27625	27867	F	350975	351231	-3	4.53e-16
17	215	143558	143773	F	246003	246214	-3	2.21e-18
18	214	4316	4530	F	131304	131518	-3	3.64e-111
19	214	207916	208130	F	399528	399742	0	8.38e-119
20	214	131304	131518	P	207496	207710	-3	3.64e-111
21	214	3896	4110	P	399528	399742	0	8.38e-119
22	214	130881	131095	P	399528	399742	-2	1.72e-113
23	210	219910	220120	F	378058	378266	-3	1.09e-27
24	204	306690	306894	F	346712	346907	-3	2.5e-10
25	197	14191	14388	P	168628	168827	-1	9.68e-14
26	197	101201	101398	P	185751	185948	-2	2.5e-103
27	192	404165	404357	F	407705	407897	-2	3.74e-06
28	189	103552	103741	F	139193	139377	-3	9.12e-14
29	187	61530	61717	F	132596	132783	-3	9.02e-25
30	182	12344	12526	F	116446	116628	-3	1.08e-73
31	182	116446	116628	P	199500	199682	-3	1.08e-73
32	178	152352	152530	F	207710	207888	-3	9.87e-90
33	178	4138	4316	P	152352	152530	-3	9.87e-90
34	176	167672	167848	F	382994	383174	-1	2.22e-30
35	173	75947	76120	P	195577	195751	-3	1.48e-53
36	173	27349	27522	P	196973	197146	-3	7.32e-22
37	172	71061	71233	F	308827	309000	-3	8.69e-06
38	172	153174	153346	F	385419	385591	-3	8.47e-65
39	168	101401	101569	P	185587	185749	-3	3.03e-61
40	166	248722	248888	F	249802	249970	-3	0.000116
41	165	293640	293805	F	399328	399493	-3	3.04e-48
42	164	194652	194816	P	361720	361884	-3	8.82e-32
43	160	114722	114882	P	194669	194829	-3	5.16e-50
44	157	59251	59408	P	134213	134369	-3	1.28e-12
45	156	219312	219468	F	221106	221262	-3	0.000422
46	156	404877	405033	F	408384	408540	-3	2.37e-06
47	156	362256	362412	F	441124	441280	-3	1.32e-23
48	155	62224	62379	P	185872	186027	-3	4.58e-76
49	153	5054	5207	F	9910	10063	-3	3.11e-38
50	152	143786	143938	F	246227	246379	-3	2.76e-74
51	147	73782	73929	F	102517	102664	-3	6.94e-36
52	146	201970	202116	F	206826	206972	-3	1.2e-16
53	146	102993	103139	P	219080	219226	-3	1.8e-11
54	145	167484	167629	F	382805	382949	-3	1.28e-12
55	144	193326	193470	F	374564	374708	-3	6.94e-46
56	144	5146	5290	F	239710	239853	-3	9.12e-14
57	144	206736	206880	P	239710	239853	-3	1.93e-29
58	142	152218	152360	F	383553	383695	-3	2.36e-68
59	135	16275	16410	F	75947	76082	-3	1.48e-53
60	135	101364	101499	F	358388	358523	-3	7.05e-59
61	134	152366	152500	F	399328	399462	-3	1.3e-63
62	134	207724	207858	F	399328	399462	-2	9.82e-66
63	134	4168	4302	P	399328	399462	-2	9.82e-66
64	133	185524	185657	F	399265	399398	-3	1.48e-53
65	133	25636	25769	P	193712	193845	-3	2.01e-49
66	133	131548	131681	P	207332	207465	-3	8.82e-32
67	132	101451	101583	P	152352	152484	-3	1.98e-62
68	130	152366	152496	F	185587	185717	-3	3.03e-61
69	130	4172	4302	P	185587	185717	-3	1.2e-37
70	128	3878	4006	F	62221	62349	-3	4.62e-60
71	128	219000	219128	F	220818	220946	-3	0.00153
72	128	62221	62349	P	208020	208148	-3	4.62e-60
73	127	76269	76396	P	195308	195432	-3	3.57e-41
74	126	4561	4687	F	131548	131674	-3	8.82e-32
75	126	5054	5180	F	131850	131976	-3	5.94e-33
76	125	14880	15005	F	27349	27474	-3	7.32e-22
77	125	185902	186027	F	208020	208145	-1	1.2e-62
78	125	404673	404798	F	408179	408301	-2	1.09e-13
79	125	3881	4006	P	185902	186027	-1	1.2e-62
80	125	130866	130991	P	185902	186027	-2	2.24e-60
81	125	25708	25833	P	193648	193773	-3	2.38e-42
82	124	101442	101566	F	452174	452301	-1	3.78e-13
83	124	76320	76444	P	373486	373610	-3	6.16e-26
84	124	101401	101525	P	399372	399493	-3	0.000422
85	121	4020	4141	F	62370	62492	-3	3.17e-17
86	121	243510	243631	F	243602	243723	0	8.22e-63
87	120	62221	62341	F	130863	130983	-3	2.49e-55
88	118	195625	195743	F	373869	373988	-1	3.41e-10
89	118	348794	348912	F	350934	351052	-3	3.41e-51
90	118	75955	76073	P	373869	373988	-2	1.55e-19
91	117	87811	87928	F	136827	136993	-2	2.33e-11
92	117	195506	195623	F	373746	373867	-1	2.25e-11
93	117	168710	168827	F	197717	197835	-2	4.41e-33
94	117	199152	199269	F	403224	403341	-3	1.28e-12
95	117	131123	131240	P	152413	152530	-3	3.41e-51
96	114	3881	3995	F	451745	451859	-3	2.42e-14
97	113	104138	104251	F	139770	139881	-3	0.00153
98	113	207744	207857	P	371146	371259	-3	7.32e-22
99	113	12761	12874	P	403224	403337	-3	6.71e-11
100	112	5542	5654	F	29432	29544	-3	8.03e-39
101	112	4263	4375	F	131251	131363	-3	1.04e-34
102	112	29432	29544	P	206372	206484	-3	8.03e-39
103	112	131251	131363	P	207651	207763	-3	1.04e-34
104	112	5640	5752	P	192649	192760	-3	1.53e-19
105	111	114739	114850	F	361724	361835	-3	3.39e-31
106	111	130731	130842	P	186049	186160	-1	2.87e-54
107	110	219624	219734	F	377766	377876	-3	3.42e-13
108	110	185902	186012	F	399632	399742	-1	1.14e-53
109	110	114984	115094	F	440840	440950	-3	4.04e-20
110	110	162143	162253	P	298230	298340	-3	1.06e-20
111	110	62239	62349	P	399632	399742	-3	2.01e-49
112	109	195153	195262	F	373380	373489	-3	9.31e-10
113	109	195044	195153	P	361399	361508	-3	3.04e-48
114	109	16764	16873	P	373380	373489	-2	7.99e-25
115	109	361733	361842	P	376594	376703	-3	7.82e-49
116	108	16874	16982	F	361400	361508	-3	3.04e-48
117	108	61923	62031	F	132991	133098	-1	1.06e-16
118	108	49520	49628	P	105798	105906	-3	1.28e-08
119	107	192653	192760	F	206278	206386	-3	1.71e-15
120	107	103996	104103	F	139631	139738	-3	1.09e-27
121	107	152352	152459	F	293626	293733	-3	1.18e-47
122	105	195276	195381	F	373502	373610	-2	1.2e-23
123	104	6842	6946	F	7269	7373	-3	6.94e-46
124	104	204653	204757	F	205080	205184	-3	6.94e-46
125	104	131175	131279	F	371167	371268	-3	5.03e-23
126	104	226847	226951	P	414176	414280	-3	6.94e-46
127	104	169702	169806	P	240289	240391	-3	0.00153
128	103	152381	152484	F	274629	274731	-2	3.74e-06
129	103	74303	74406	P	219067	219170	-1	1.75e-49
130	103	162157	162260	P	261780	261883	-3	2.7e-45
131	103	115110	115213	P	194380	194477	-3	7.32e-22
132	102	4160	4262	F	101427	101529	-3	2.38e-42
133	102	185563	185665	F	399304	399406	-3	1.05e-44
134	102	101427	101529	P	207764	207866	-3	2.38e-42
135	101	62297	62398	F	358866	358967	-3	1.8e-36
136	101	176181	176282	P	287157	287258	-3	4.04e-20
137	100	221482	221582	F	222526	222626	-3	9.02e-25
138	100	195745	195845	F	373994	374094	-1	1.14e-19
139	100	226851	226951	P	411440	411536	-3	4.53e-16
140	99	70956	71055	F	308716	308815	-2	3.8e-43
141	99	193607	193706	F	374853	374952	-3	1.28e-08
142	99	195384	195483	F	373616	373714	0	4.27e-29
143	99	77355	77454	P	192990	193089	-3	1.04e-34
144	99	115013	115112	P	194481	194580	-3	6.12e-43
145	99	16543	16642	P	373616	373714	-2	3.74e-06
146	98	62512	62610	F	101420	101518	-1	1.7e-46
147	98	4219	4317	F	101486	101584	-3	2.38e-42
148	98	101486	101584	P	207709	207807	-3	2.38e-42
149	98	101486	101584	P	293625	293723	-3	2.38e-42
150	98	25708	25806	P	374921	375019	-3	1.28e-12
151	98	358425	358523	P	399398	399493	-3	0.000422
152	97	140627	140724	F	257880	257977	-2	4.65e-23
153	97	399255	399352	F	421655	421752	-3	2.36e-25
154	97	49653	49750	P	105674	105771	-3	1.2e-37
155	97	29412	29509	P	169904	170001	-3	7.42e-29
156	97	274590	274687	P	359148	359245	-3	8.82e-32
157	96	197951	198047	F	438459	438557	-2	5.27e-05
158	96	16594	16690	F	76269	76365	-3	3.57e-41
159	96	194707	194803	F	376607	376703	-3	2.5e-10
160	96	185933	186029	P	451743	451839	-3	2.21e-18
161	95	12792	12887	F	116893	116988	-3	1.71e-15
162	95	101427	101522	F	131145	131240	-3	7.32e-22
163	95	116893	116988	P	199139	199234	-3	1.71e-15
164	95	114755	114850	P	376601	376696	-3	5.02e-30
165	95	358362	358457	P	421867	421962	-2	9.94e-07
166	94	16780	16874	F	76462	76556	-3	6.45e-07
167	94	239104	239198	F	361738	361832	-3	5.03e-23
168	94	404477	404571	F	407989	408083	-3	4.53e-16
169	94	194704	194798	P	239104	239198	-3	4.81e-12
170	94	208051	208145	P	451745	451839	-3	2.21e-18
171	93	12546	12639	F	116641	116734	-3	2.85e-28
172	93	208036	208129	F	293965	294058	-3	4.19e-27
173	93	27381	27474	F	348574	348667	-3	8.82e-32
174	93	293965	294058	F	399648	399741	-3	4.19e-27
175	93	131850	131943	P	206879	206972	-3	5.94e-33
176	93	293965	294058	P	451761	451854	-2	8.88e-18
177	92	4070	4162	P	185728	185824	-3	9.12e-14
178	92	131055	131147	P	185728	185824	-3	0.00552
179	91	358022	358113	F	370691	370785	-3	1.8e-11
180	91	4160	4251	F	62519	62610	-2	3.49e-40
181	91	261791	261882	F	298234	298325	-3	3.11e-38
182	91	62520	62611	F	452160	452251	-3	8.37e-18
183	91	62519	62610	P	152417	152508	-3	3.11e-38
184	91	131885	131976	P	206846	206937	-2	3.49e-40
185	91	62519	62610	P	207775	207866	-2	3.49e-40
186	91	239104	239195	P	376607	376698	-3	6.16e-26
187	90	74303	74393	F	103049	103139	-3	1.93e-29
188	90	62370	62460	F	131005	131095	-2	5.98e-19
189	90	185627	185717	F	207764	207854	-3	1.2e-37
190	90	221281	221371	F	222325	222415	-3	1.2e-37
191	90	185734	185824	F	207870	207956	-3	9.12e-14
192	89	170069	170158	F	206580	206669	-3	2.5e-10
193	89	114755	114844	F	239106	239195	-2	5.34e-39
194	89	294957	295046	F	300105	300194	-3	4.65e-37
195	89	362226	362315	F	441094	441183	-3	4.65e-37
196	89	75817	75906	P	374052	374142	-2	0.000197
197	89	5357	5446	P	170069	170158	-3	2.5e-10
198	88	62261	62349	F	130903	130991	-3	1.8e-36
199	88	219805	219893	F	377955	378041	-3	2.42e-14
200	87	279593	279680	F	299420	299519	-3	0.000116
201	87	65911	65998	F	69494	69581	-3	6.94e-36
202	87	195852	195939	F	374110	374194	-3	6.71e-11
203	87	131153	131240	P	399375	399462	-3	1.54e-33
204	86	62578	62664	F	131204	131290	-3	2.68e-35
205	86	22668	22754	F	361389	361475	-3	1.28e-08
206	86	62528	62614	F	371146	371232	-3	2.79e-21
207	86	4196	4282	F	371173	371259	-3	3.17e-17
208	86	185631	185717	F	399372	399458	-3	2.68e-35
209	86	152386	152472	P	371173	371259	-3	2.42e-14
210	86	185607	185693	P	371173	371259	-3	7.32e-22
211	86	361838	361924	P	376512	376595	-1	9.68e-14
212	86	101086	101172	P	274978	275057	-3	4.74e-08
213	85	71504	71589	F	94859	94944	-2	1.25e-36
214	85	3895	3980	P	422071	422159	-2	4.02e-20
215	85	62238	62323	P	422071	422159	-1	4.78e-22
216	85	130880	130965	P	422071	422159	-3	2.21e-18
217	85	399310	399395	P	448855	448942	-2	5.27e-05
218	85	17231	17316	P	436556	436641	-3	2.37e-06
219	84	399658	399742	F	422071	422158	-1	1.17e-06
220	84	238400	238484	F	339290	339374	-3	2.37e-06
221	84	103821	103905	F	139464	139545	-2	2.85e-14
222	84	223693	223777	F	320327	320408	-2	2.63e-07
223	84	116650	116734	P	199387	199471	-2	4.87e-36
224	84	244704	244788	P	296012	296096	-3	4.81e-12
225	84	130907	130991	P	384018	384102	-3	1.28e-12
226	83	73753	73836	F	102488	102571	-3	1.54e-33
227	83	226056	226139	F	288410	288493	-3	1.71e-15
228	83	207775	207858	F	293691	293774	-3	1.54e-33
229	83	59512	59595	P	134023	134106	-2	1.09e-13
230	83	62531	62614	P	185634	185717	-3	1.54e-33
231	83	131157	131240	P	185634	185717	-3	1.54e-33
232	83	4168	4251	P	293691	293774	-3	1.54e-33
233	83	16283	16366	P	373905	373988	-2	1.9e-35
234	83	101486	101569	P	399328	399411	-3	1.54e-33
235	83	62527	62610	P	399379	399462	-3	1.54e-33
236	83	131189	131272	P	421749	421832	-3	2.29e-32
237	82	295059	295141	F	300209	300292	-3	9.12e-14
238	82	75090	75172	F	243867	243949	-3	1.8e-11
239	82	348784	348866	F	350924	351006	-3	5.94e-33
240	82	101436	101518	F	371146	371228	-3	1.2e-16
241	82	100118	100200	F	427829	427911	-3	2.5e-10
242	82	185872	185954	P	358866	358948	-3	5.94e-33
243	82	75611	75693	P	374257	374336	-2	8.86e-11
244	81	223790	223871	F	320427	320509	-3	2.37e-06
245	81	73977	74058	F	102709	102790	-3	2.79e-21
246	80	5408	5488	F	29276	29356	-3	1.09e-27
247	80	47617	47697	F	205318	205398	-3	1.28e-12
248	80	224011	224091	F	320640	320720	-3	3.46e-09
249	80	62238	62318	F	451759	451839	-3	8.82e-32
250	80	29276	29356	P	206538	206618	-3	1.09e-27
251	80	194176	194256	P	362332	362412	-3	3.45e-24
252	80	69592	69672	P	326675	326752	-1	5.17e-09
253	79	6965	7044	F	7235	7315	0	1.92e-13
254	79	16877	16956	F	114414	114493	-3	4.19e-27
255	79	22682	22761	F	114414	114493	-3	4.19e-27
256	79	152421	152500	F	293695	293774	-3	3.39e-31
257	79	62512	62591	F	358444	358523	-3	3.39e-31
258	79	114414	114493	F	361403	361482	-3	4.19e-27
259	79	62660	62739	F	371276	371355	-3	7.32e-22
260	79	62582	62661	F	452222	452301	-3	3.45e-24
261	79	27294	27373	F	348491	348566	-3	2.5e-10
262	79	101427	101506	P	152429	152508	-3	3.39e-31
263	79	114414	114493	P	195070	195149	-3	0.00153
264	79	62527	62606	P	293695	293774	-3	3.17e-17
265	79	359215	359294	P	421655	421734	-3	8.37e-18
266	79	399663	399742	P	451760	451839	-3	2.21e-18
267	79	67348	67427	P	287157	287230	-3	0.00552
268	79	279594	279673	R	427311	427356	-3	0.00552
269	78	185587	185665	F	207724	207802	-3	1.31e-30
270	78	29578	29656	F	240253	240331	-3	1.32e-23
271	78	207700	207778	F	293616	293694	-3	1.31e-30
272	78	185587	185665	F	293640	293718	-3	1.31e-30
273	78	274671	274749	F	399386	399464	-3	4.04e-20
274	78	49723	49801	P	105623	105701	-3	1.31e-30
275	78	4224	4302	P	185587	185665	-3	1.31e-30
276	78	4248	4326	P	293616	293694	-3	1.31e-30
277	78	238200	238278	P	358893	358971	-3	8.69e-06
278	78	371146	371224	P	399383	399461	-3	2.79e-21
279	77	193473	193550	F	374712	374793	-1	2.48e-14
280	77	27547	27624	F	348744	348824	-3	6.71e-11
281	77	5679	5756	F	29567	29644	-2	1.54e-29
282	77	27620	27697	F	348830	348907	-3	3.42e-13
283	77	114330	114407	F	361322	361399	-3	5.02e-30
284	77	101109	101186	P	185958	186035	-2	6.7e-32
285	77	29567	29644	P	206270	206347	-2	1.54e-29
286	77	143229	143306	P	372794	372871	-3	3.46e-09
287	77	3929	4006	P	384018	384095	-3	4.53e-16
288	77	62415	62492	P	207885	207961	-3	1.8e-11
289	76	168933	169009	F	438459	438537	-2	5.27e-05
290	76	16873	16949	F	22678	22754	-3	1.93e-29
291	76	62303	62379	F	101201	101277	-3	1.93e-29
292	76	70870	70946	F	308636	308712	-3	1.93e-29
293	76	101201	101277	F	358872	358948	-2	2.61e-31
294	76	286878	286954	F	376433	376509	-2	1.31e-16
295	76	208028	208104	F	384026	384102	-3	1.53e-19
296	76	384026	384102	F	399640	399716	-3	1.53e-19
297	76	22678	22754	P	195077	195153	-3	1.93e-29
298	76	75864	75940	P	195769	195845	-3	6.16e-26
299	76	274664	274740	P	371152	371228	-2	5.27e-05
300	76	75496	75572	P	374299	374375	-3	4.74e-08
301	75	185642	185717	F	293695	293770	-3	4.53e-16
302	75	220201	220276	F	378356	378431	-3	7.42e-29
303	75	122450	122525	F	122559	122633	-2	9.94e-07
304	75	176300	176375	F	247296	247368	-3	1.75e-07
305	75	152366	152441	P	，0	359221	-2	7.44e-15
306	75	293643	293718	P	452223	452301	0	7.69e-13
307	75	185960	186035	P	370811	370886	-3	0.00552
308	74	88410	88484	F	137325	137399	-3	1.32e-23
309	74	168628	168702	F	197638	197712	-1	3.61e-32
310	74	62292	62366	F	370890	370964	-3	4.53e-16
311	74	193300	193374	F	374538	374612	-3	2.85e-28
312	74	168851	168925	F	438378	438452	-3	1.06e-20
313	74	197869	197943	F	438378	438452	-3	1.06e-20
314	74	114809	114883	P	376565	376642	-3	3.42e-13
315	74	62623	62697	P	185554	185628	-3	1.61e-26
316	74	116641	116715	P	199406	199480	-3	2.85e-28
317	74	185885	185959	P	370890	370964	-3	2.85e-28
318	74	62623	62697	P	399295	399369	-3	5.03e-23
319	74	14083	14157	P	438378	438452	-3	4.53e-16
320	73	121510	121583	F	121660	121733	-3	1.09e-27
321	73	61566	61639	F	345883	345956	-3	4.53e-16
322	73	4070	4143	F	358988	359061	-2	3.37e-10
323	73	208153	208226	F	422187	422260	-3	1.09e-27
324	73	293660	293733	P	371186	371259	-3	7.32e-22
325	73	3800	3873	P	422187	422260	-3	1.09e-27
326	72	4190	4262	F	131175	131247	-1	2e-24
327	72	151294	151366	F	264708	264780	-3	1.28e-08
328	72	185918	185990	F	293965	294037	-3	4.19e-27
329	72	62429	62501	F	358361	358433	-3	4.19e-27
330	72	4160	4232	F	358451	358523	-1	5.63e-31
331	72	22450	22522	F	361214	361286	-3	0.00153
332	72	101078	101150	F	370780	370852	-1	6.87e-18
333	72	360981	361053	F	452304	452373	-3	0.00552
334	72	90801	90873	F	427311	427356	-1	4.53e-06
335	72	59145	59217	P	134408	134480	-3	4.19e-27
336	72	3918	3990	P	293965	294037	-3	4.19e-27
337	72	152436	152508	P	358451	358523	-1	5.63e-31
338	72	207794	207866	P	358451	358523	-1	5.63e-31
339	72	114807	114879	P	372272	372344	-3	2.79e-21
340	72	359173	359245	P	399304	399376	-3	3.42e-13
341	72	90801	90873	R	279594	279680	-2	5.27e-05
342	71	13908	13979	F	19070	19141	-3	0.00153
343	71	62519	62590	F	131145	131216	-3	1.61e-26
344	71	90349	90420	F	137608	137679	-3	8.69e-06
345	71	131145	131216	F	358451	358522	-2	2.33e-28
346	71	62623	62694	F	359180	359251	-2	2.33e-28
347	71	176300	176371	P	372530	372602	-2	4.86e-09
348	71	19070	19141	P	169029	169100	-3	0.00153
349	71	19070	19141	P	198047	198118	-3	0.00153
350	71	70313	70384	P	325967	326038	-3	1.06e-20
351	71	359225	359296	P	399253	399324	-3	4.81e-12
352	71	90802	90873	R	299438	299519	-3	0.00153
353	70	6770	6840	F	6924	6994	-2	9.06e-28
354	70	16181	16251	F	75864	75934	-3	6.16e-26
355	70	205032	205102	F	205186	205256	-2	9.06e-28
356	70	9981	10051	F	239689	239759	-3	6.45e-07
357	70	25627	25697	F	248551	248621	-3	2.42e-14
358	70	207772	207842	F	274661	274731	-3	1.28e-12
359	70	132632	132702	F	345883	345953	-3	5.83e-19
360	70	291917	291987	F	372558	372628	-2	9.06e-28
361	70	358364	358434	F	452073	452143	-3	2.42e-14
362	70	6628	6698	P	47627	47697	-3	0.000422
363	70	201975	202045	P	239689	239759	-2	8.88e-18
364	70	62258	62328	P	293970	294040	-3	6.16e-26
365	70	270252	270322	P	350037	350107	-3	4.53e-16
366	70	69955	70025	P	326343	326407	-3	1.75e-07
367	69	3881	3950	F	101117	101186	-1	3.45e-29
368	69	62224	62293	F	101117	101186	0	1.67e-31
369	69	101117	101186	F	130866	130935	-1	2.11e-27
370	69	103740	103809	F	139383	139452	-2	3.52e-27
371	69	17121	17190	F	347442	347511	-1	1.14e-19
372	69	4310	4379	F	359229	359298	-3	2.36e-25
373	69	114984	115053	F	361967	362036	-3	4.04e-20
374	69	358866	358935	F	370895	370964	-3	2.36e-25
375	69	360976	361045	F	371276	371345	-3	3.42e-13
376	69	238402	238471	F	384162	384231	-2	3.52e-27
377	69	339292	339361	F	384162	384231	-3	7.32e-22
378	69	207649	207718	F	399253	399322	-2	3.52e-27
379	69	274541	274610	F	399255	399324	-3	5.03e-23
380	69	185524	185593	F	421665	421734	-3	1.53e-19
381	69	75336	75405	F	244112	244180	-2	8.86e-11
382	69	101117	101186	P	208076	208145	-1	3.45e-29
383	69	102888	102957	P	221054	221123	-3	0.000422
384	69	62329	62398	P	238204	238273	-3	8.69e-06
385	69	131298	131367	P	274537	274606	-3	2.5e-10
386	69	207647	207716	P	359229	359298	-3	2.36e-25
387	69	194364	194433	P	362145	362214	-3	2.36e-25
388	69	4308	4377	P	399253	399322	-2	3.52e-27
389	68	4071	4139	F	358353	358422	-3	4.74e-08
390	68	307032	307100	F	347061	347129	-3	3.45e-24
391	68	371173	371241	F	452195	452263	-3	8.69e-06
392	68	131873	131941	P	202025	202093	-3	1.53e-19
393	68	103132	103200	P	219018	219086	-3	9.02e-25
394	68	4194	4262	P	293680	293748	-3	1.92e-22
395	67	237892	237959	F	399271	399339	-1	7.79e-08
396	67	75233	75300	F	244015	244082	-3	3.45e-24
397	67	3881	3948	F	370819	370886	-3	0.000116
398	67	62224	62291	F	370819	370886	-3	0.000116
399	67	388043	388110	F	421517	421583	-3	8.69e-06
400	67	70180	70247	P	326105	326172	-1	5.36e-28
401	67	274578	274645	P	359190	359257	-3	3.45e-24
402	67	131296	131363	P	399255	399322	-3	3.45e-24
403	67	131300	131367	P	421651	421718	-3	3.45e-24
404	67	21289	21356	P	195907	195973	-3	0.000116
405	67	169809	169876	P	240219	240285	-1	3.02e-07
406	66	62549	62615	F	131175	131241	-3	1.32e-23
407	66	111620	111686	F	253127	253193	-3	2.5e-10
408	66	358192	358258	F	358832	358898	-3	1.32e-23
409	66	76490	76556	P	195152	195218	-3	5.03e-23
410	66	62435	62501	P	238106	238172	-3	9.12e-14
411	66	206491	206557	P	240026	240092	-3	0.000116
412	66	152437	152503	P	371142	371208	-3	2.79e-21
413	66	101050	101116	P	422184	422250	-2	2.06e-25
414	65	223223	223288	F	319854	319919	-3	5.03e-23
415	65	114505	114570	F	361499	361564	-3	5.03e-23
416	65	403633	403698	F	407122	407187	-1	8.32e-27
417	65	225357	225422	F	449035	449100	-3	2.42e-14
418	65	185894	185959	F	422038	422102	-2	3.74e-06
419	65	29337	29402	F	240026	240071	-3	0.000422
420	65	62623	62688	P	274590	274655	-3	1.2e-16
421	65	131249	131314	P	293616	293681	-2	7.99e-25
422	65	244591	244656	P	296147	296212	-3	1.28e-08
423	65	194499	194564	P	440885	440950	-1	1.62e-15
424	65	238022	238087	P	448790	448855	-3	5.03e-23
425	64	244548	244612	F	440740	440807	-2	3.74e-06
426	64	169812	169876	F	206307	206371	-1	3.28e-26
427	64	221378	221442	F	222422	222486	-3	4.04e-20
428	64	237925	237989	P	360935	361003	-3	2.37e-06
429	64	370753	370817	P	422185	422250	-1	3.02e-07
430	64	5655	5719	P	169812	169876	-1	3.28e-26
431	64	274683	274747	P	358459	358523	-3	9.12e-14
432	64	293710	293774	P	358459	358523	-3	1.92e-22
433	63	3810	3873	F	101050	101113	-2	1.2e-23
434	63	73936	73999	F	102668	102731	-3	4.81e-12
435	63	28991	29054	F	239668	239731	-1	1.29e-25
436	63	185906	185969	F	293953	294016	-3	7.32e-22
437	63	62076	62139	F	358007	358070	-1	1.29e-25
438	63	101201	101264	F	370901	370964	-2	1.2e-23
439	63	185906	185969	F	384022	384085	-3	7.32e-22
440	63	403921	403984	F	407448	407511	-3	7.32e-22
441	63	207651	207714	F	421655	421718	0	6.83e-28
442	63	361967	362030	F	440840	440903	-2	1.2e-23
443	63	3810	3873	F	370753	370815	-1	3.02e-07
444	63	274928	274991	P	358192	358258	-3	0.00552
445	63	101050	101113	P	208153	208216	-2	1.2e-23
446	63	202372	202435	P	239224	239287	-3	0.000116
447	63	131153	131216	P	293711	293774	-3	7.32e-22
448	63	247278	247341	P	372557	372620	-3	7.32e-22
449	63	16687	16750	P	373502	373565	-2	1.2e-23
450	63	371196	371259	P	399348	399411	-3	7.32e-22
451	63	4312	4375	P	421655	421718	0	6.83e-28
452	63	294020	294083	P	451736	451799	-2	2.31e-18
453	63	208153	208216	P	370753	370815	-2	2.63e-07
454	62	207885	207947	F	238115	238178	-3	0.00552
455	62	67426	67488	F	67989	68051	-3	2.79e-21
456	62	5690	5752	F	240253	240315	-1	5.08e-25
457	62	6645	6707	F	347278	347340	-3	6.71e-11
458	62	4169	4231	F	371146	371208	-3	2.79e-21
459	62	358460	358522	F	371146	371208	-2	7.44e-15
460	62	152412	152474	F	421780	421842	-2	3.42e-17
461	62	207770	207832	F	421780	421842	-3	1.71e-15
462	62	362044	362106	F	440914	440976	-2	4.65e-23
463	62	62216	62278	F	451737	451799	-3	5.83e-19
464	62	206274	206336	P	240253	240315	-1	5.08e-25
465	62	247278	247340	P	291917	291979	-3	2.79e-21
466	62	339346	339408	P	358657	358719	-3	4.74e-08
467	62	293711	293773	P	371146	371208	-3	8.69e-06
468	62	16405	16467	P	373803	373865	-1	2.48e-14
469	62	377132	377194	P	446664	446726	-3	2.79e-21
470	62	185907	185969	P	451803	451865	-3	2.79e-21
471	61	195940	196001	F	374196	374257	-2	5.98e-19
472	61	74345	74406	P	220885	220946	-3	2.5e-10
473	61	62603	62664	P	237948	238009	-2	2.85e-14
474	61	131229	131290	P	237948	238009	-3	1.28e-12
475	61	131175	131236	P	274664	274725	-3	3.46e-09
476	61	79194	79255	P	288376	288437	-3	0.000422
477	61	131179	131240	P	293687	293748	-3	1.06e-20
478	61	21295	21356	P	374162	374223	-3	0.000116
479	61	62403	62464	P	421928	421989	-3	1.8e-11
480	61	238111	238172	P	452076	452137	-3	1.8e-11
481	61	421751	421812	P	452223	452284	-3	1.8e-11
482	60	7425	7485	F	7538	7598	-3	4.04e-20
483	60	9941	10001	F	131881	131941	-3	4.04e-20
484	60	204428	204488	F	204541	204601	-3	4.04e-20
485	60	185666	185726	F	383789	383849	-1	7.87e-24
486	60	185926	185986	F	384042	384102	-3	4.53e-16
487	60	293973	294033	F	384042	384102	-3	2.42e-14
488	60	403741	403801	F	407247	407307	-3	4.04e-20
489	60	404015	404075	F	407537	407597	-3	4.04e-20
490	60	274538	274598	F	421652	421712	-3	4.04e-20
491	60	362128	362188	F	440997	441057	0	4.37e-26
492	60	69239	69299	P	100156	100216	-3	1.28e-12
493	60	4184	4244	P	274671	274731	-3	4.04e-20
494	60	358866	358926	P	384010	384070	-2	6.96e-22
495	60	371181	371241	P	421772	421832	-3	1.71e-15
496	60	219088	219148	P	425587	425647	-3	4.74e-08
497	60	194035	194095	P	441375	441435	-3	2.37e-06
498	60	359074	359134	P	399420	399478	-3	0.00153
499	59	4082	4141	F	452073	452133	-3	0.00552
500	59	6431	6490	F	37284	37343	-3	1.53e-19
501	59	40678	40737	F	84326	84385	-1	3.09e-23
502	59	9933	9992	F	131873	131932	-3	1.53e-19
503	59	167468	167527	F	382789	382848	-3	1.53e-19
504	59	238245	238304	F	422038	422097	-3	2.42e-14
505	59	114984	115043	P	194550	194609	-3	6.71e-11
506	59	37284	37343	P	205536	205595	-3	1.53e-19
507	59	74589	74648	P	218813	218872	-3	0.00552
508	59	193784	193843	P	248562	248621	-3	1.53e-19
509	59	69494	69553	P	326790	326849	-3	0.000116
510	59	185658	185717	P	358463	358522	-2	2.69e-21
511	59	101374	101433	P	421867	421926	-3	1.53e-19
512	59	194550	194609	P	440840	440899	-3	4.81e-12
513	59	421867	421926	P	448742	448801	-3	1.53e-19
514	58	384044	384102	F	422071	422132	-3	0.00153
515	58	74161	74219	F	102892	102950	-3	5.83e-19
516	58	274964	275022	F	294005	294063	-3	3.17e-17
517	58	114824	114882	F	361809	361867	-3	5.83e-19
518	58	101491	101549	F	371201	371259	-3	5.83e-19
519	58	286599	286657	F	376159	376217	-3	5.83e-19
520	58	293686	293744	F	421780	421838	-3	1.28e-12
521	58	316963	317021	P	403506	403564	0	6.99e-25
522	58	62640	62698	P	421694	421752	-3	0.000116
523	58	4204	4262	P	421774	421832	-3	1.71e-15
524	58	62402	62460	P	399528	399560	-1	3.02e-07
525	57	193233	193290	F	374468	374532	-3	3.18e-05
526	57	7180	7237	F	7450	7507	-1	4.78e-22
527	57	67269	67326	F	67830	67887	-3	6.71e-11
528	57	61923	61980	F	175911	175968	-3	1.28e-08
529	57	204519	204576	F	204789	204846	-1	4.78e-22
530	57	185524	185581	F	207661	207718	-2	4.02e-20
531	57	220217	220274	F	222202	222259	-3	2.21e-18
532	57	207651	207708	F	274541	274598	-3	2.21e-18
533	57	3949	4006	F	370890	370947	-3	4.53e-16
534	57	222202	222259	F	378372	378429	-2	4.02e-20
535	57	185721	185778	F	399465	399522	-3	1.8e-11
536	57	399379	399436	F	421785	421842	-3	1.28e-12
537	57	207916	207973	F	421932	421989	-3	2.21e-18
538	57	399528	399585	F	421932	421989	-3	2.21e-18
539	57	185956	186013	F	422102	422159	-2	4.02e-20
540	57	208074	208131	F	422102	422159	-2	4.02e-20
541	57	204924	204981	F	387893	387945	-3	6.45e-07
542	57	131249	131306	P	152350	152407	-1	2.9e-20
543	57	4308	4365	P	185524	185581	-2	4.02e-20
544	57	131296	131353	P	185524	185581	-3	2.21e-18
545	57	29584	29641	P	192648	192705	-2	4.02e-20
546	57	4318	4375	P	274541	274598	-3	2.21e-18
547	57	101461	101518	P	293691	293748	-3	4.53e-16
548	57	3879	3936	P	294019	294076	-3	8.69e-06
549	57	62222	62279	P	294019	294076	-3	8.69e-06
550	57	130864	130921	P	294019	294076	-3	8.69e-06
551	57	274541	274598	P	359237	359294	-3	3.42e-13
552	57	370890	370947	P	399632	399689	-3	4.53e-16
553	57	4053	4110	P	421932	421989	-3	2.21e-18
554	57	131038	131095	P	421932	421989	-2	4.02e-20
555	56	6300	6356	F	26898	26954	-3	8.37e-18
556	56	74325	74381	F	91432	91488	-3	1.71e-15
557	56	161360	161416	F	167902	167958	-3	1.2e-16
558	56	226220	226276	F	288587	288643	-3	8.37e-18
559	56	101035	101091	F	358066	358122	0	1.12e-23
560	56	62346	62402	F	358915	358971	-3	8.37e-18
561	56	408654	408710	F	413883	413939	-3	8.69e-06
562	56	62282	62338	F	451803	451859	-3	8.37e-18
563	56	130924	130980	F	451803	451859	-3	8.37e-18
564	56	4161	4217	F	452160	452216	-3	8.37e-18
565	56	204905	204961	F	205080	205135	-1	1.17e-06
566	56	26898	26954	P	205670	205726	-3	8.37e-18
567	56	91270	91326	P	221055	221111	-3	9.12e-14
568	56	76586	76642	P	373288	373344	-3	8.37e-18
569	56	185693	185749	P	448769	448825	-2	1.55e-19
570	56	208031	208087	P	451803	451859	-2	1.55e-19
571	56	399643	399699	P	451803	451859	-2	1.55e-19
572	56	152451	152507	P	452160	452216	-3	8.37e-18
573	56	207809	207865	P	452160	452216	-3	8.37e-18
574	56	185658	185714	P	452174	452230	-3	8.37e-18
575	55	362430	362485	F	441304	441362	-2	3.74e-06
576	55	6891	6946	F	7065	7121	-1	1.17e-06
577	55	5189	5244	F	29083	29138	-3	3.17e-17
578	55	185524	185579	F	274551	274606	-3	1.28e-12
579	55	342972	343027	F	343045	343100	-1	7.38e-21
580	55	62653	62708	F	360969	361024	-1	7.38e-21
581	55	130866	130921	F	370819	370874	-3	0.000116
582	55	294003	294058	F	422102	422157	-3	3.17e-17
583	55	101116	101171	F	451744	451799	-3	3.17e-17
584	55	101131	101186	F	451759	451814	-3	3.17e-17
585	55	29083	29138	P	206782	206837	-3	3.17e-17
586	55	62370	62425	P	207951	208006	-3	3.17e-17
587	55	103336	103391	P	218817	218872	-3	0.00552
588	55	192653	192708	P	240256	240311	-3	1.28e-08
589	55	101435	101490	P	293719	293774	-3	2.42e-14
590	55	194303	194358	P	362229	362284	-3	8.69e-06
591	55	194104	194159	P	362431	362486	-3	0.000422
592	55	208090	208145	P	370819	370874	-3	3.46e-09
593	55	16031	16086	P	374196	374251	-2	5.98e-19
594	55	101589	101644	P	399253	399308	-3	3.17e-17
595	55	62370	62425	P	399563	399618	-3	3.17e-17
596	55	62591	62646	P	421749	421804	-3	4.53e-16
597	55	101131	101186	P	422104	422159	-1	7.38e-21
598	55	370831	370886	P	422106	422161	-3	3.17e-17
599	54	12736	12790	F	116833	116887	-3	1.2e-16
600	54	101528	101582	F	131249	131303	-1	2.9e-20
601	54	5635	5689	F	240199	240253	-3	1.2e-16
602	54	26078	26132	F	244046	244100	0	1.79e-22
603	54	135897	135951	F	251988	252042	-2	2.31e-18
604	54	275015	275069	F	339250	339304	-3	1.2e-16
605	54	193720	193774	F	374966	375020	-3	8.69e-06
606	54	219566	219620	F	377705	377759	-3	3.42e-13
607	54	74332	74386	F	425594	425648	-3	0.00552
608	54	130866	130920	F	451745	451799	-3	2.42e-14
609	54	38606	38660	P	151304	151358	-2	0.000197
610	54	116833	116887	P	199236	199290	-3	1.2e-16
611	54	206337	206391	P	240199	240253	-3	1.2e-16
612	54	38606	38660	P	264718	264772	-2	2.31e-18
613	54	247216	247270	P	291987	292041	-2	2.31e-18
614	54	194696	194750	P	361786	361840	-3	1.2e-16
615	54	101201	101255	P	384010	384064	-3	1.2e-16
616	54	101132	101186	P	399688	399742	-1	2.9e-20
617	54	76841	76895	P	411428	411482	-3	1.2e-16
618	54	133918	133972	P	438715	438769	-3	0.000116
619	53	6835	6888	F	7418	7471	0	7.16e-22
620	53	111633	111686	F	139130	139183	-3	4.53e-16
621	53	204555	204608	F	205138	205191	0	7.16e-22
622	53	9672	9725	F	239308	239361	-2	8.88e-18
623	53	5482	5535	F	240039	240092	-3	6.45e-07
624	53	62652	62705	F	256410	256463	-3	4.53e-16
625	53	223017	223070	F	319663	319716	-3	4.53e-16
626	53	101131	101184	F	370833	370886	-2	8.86e-11
627	53	130934	130987	F	370890	370943	-3	4.53e-16
628	53	293965	294018	F	384034	384087	-3	4.53e-16
629	53	388234	388287	F	422367	422420	-1	1.14e-19
630	53	225578	225631	F	449351	449404	-3	4.53e-16
631	53	58191	58244	P	176186	176239	-3	2.37e-06
632	53	202301	202354	P	239308	239361	-2	8.88e-18
633	53	101589	101642	P	274541	274594	-3	6.45e-07
634	53	147684	147737	P	306191	306244	-3	4.53e-16
635	53	47627	47680	P	347278	347331	-3	4.53e-16
636	53	208024	208077	P	370890	370943	-3	4.53e-16
637	53	16228	16281	P	373994	374047	-1	1.14e-19
638	53	62272	62325	P	384042	384095	-3	4.53e-16
639	52	12288	12340	F	116388	116440	-3	1.71e-15
640	52	261889	261941	F	298327	298379	-1	2.25e-11
641	52	223298	223350	F	319933	319985	-3	1.71e-15
642	52	101147	101199	F	358180	358232	-3	0.000422
643	52	3954	4006	F	358866	358918	-3	1.71e-15
644	52	130939	130991	F	358866	358918	-3	1.71e-15
645	52	152444	152496	F	383788	383840	-1	4.47e-19
646	52	207802	207854	F	383788	383840	-1	4.47e-19
647	52	293718	293770	F	383788	383840	-3	1.71e-15
648	52	383788	383840	F	399406	399458	-1	4.47e-19
649	52	185633	185685	F	421780	421832	-3	1.71e-15
650	52	370890	370942	F	451813	451865	-3	0.00153
651	52	116388	116440	P	199686	199738	-3	1.71e-15
652	52	91432	91484	P	219096	219148	-3	1.71e-15
653	52	91411	91463	P	220935	220987	-3	6.71e-11
654	52	135482	135534	P	288410	288462	-3	1.71e-15
655	52	245255	245307	P	295497	295549	-3	6.45e-07
656	52	148764	148816	P	305442	305494	-3	1.71e-15
657	52	238384	238436	P	358734	358786	-1	4.47e-19
658	52	208020	208072	P	358866	358918	-3	1.71e-15
659	52	25775	25827	P	374900	374952	-3	1.71e-15
660	52	4172	4224	P	383788	383840	-1	4.47e-19
661	52	131157	131209	P	383788	383840	-2	3.42e-17
662	52	358463	358515	P	383788	383840	-2	3.42e-17
663	52	358866	358918	P	399632	399684	-3	1.71e-15
664	52	370834	370886	P	399690	399742	-3	1.28e-08
665	52	101471	101523	P	421780	421832	-3	8.69e-06
666	51	7260	7311	F	7529	7580	-1	1.75e-18
667	51	7009	7060	F	7549	7600	-3	6.44e-15
668	51	204446	204497	F	204715	204766	-1	1.75e-18
669	51	204426	204477	F	204966	205017	-3	6.44e-15
670	51	175200	175251	F	351010	351061	-3	6.44e-15
671	51	286736	286787	F	376297	376348	-1	1.75e-18
672	51	286954	287005	F	376508	376559	-3	6.44e-15
673	51	62432	62483	F	452073	452124	-3	6.44e-15
674	51	91201	91252	P	221126	221177	-3	6.44e-15
675	51	62282	62333	P	293965	294016	-1	1.75e-18
676	51	130924	130975	P	293965	294016	-1	1.75e-18
677	51	70816	70867	P	325489	325540	-3	0.000116
678	51	294007	294058	P	370835	370886	-2	1.31e-16
679	51	62531	62582	P	383789	383840	-1	1.75e-18
680	51	101439	101490	P	383789	383840	-2	1.31e-16
681	51	227039	227090	P	411300	411351	-2	1.94e-15
682	51	350985	351036	P	421194	421245	-3	2.5e-10
683	50	17473	17523	F	23372	23422	-3	2.5e-10
684	50	74405	74455	F	91502	91552	-3	0.00153
685	50	61319	61369	F	132361	132411	-2	5.05e-16
686	50	170004	170054	F	206507	206557	-3	0.000116
687	50	208231	208281	F	422264	422314	0	4.58e-20
688	50	5469	5519	P	170004	170054	-3	2.37e-06
689	50	74423	74473	P	219000	219050	-3	4.74e-08
690	50	101435	101485	P	274697	274747	-3	4.81e-12
691	50	247121	247171	P	292081	292131	-3	1.8e-11
692	50	101201	101251	P	293945	293995	-3	2.42e-14
693	50	185551	185601	P	359207	359257	-3	2.42e-14
694	50	227808	227858	P	413174	413224	-2	5.05e-16
695	50	76845	76895	P	414164	414214	-3	2.42e-14
696	50	62451	62501	P	421891	421941	-3	8.69e-06
697	50	3745	3795	P	422264	422314	0	4.58e-20
698	49	7009	7058	F	7436	7485	-1	2.69e-17
699	49	4711	4760	F	28765	28814	-2	1.94e-15
700	49	74169	74218	F	91270	91319	-1	2.69e-17
701	49	91277	91326	F	102907	102956	-3	9.31e-10
702	49	128489	128538	F	128552	128601	-1	2.69e-17
703	49	132990	133039	F	175910	175959	-2	8.86e-11
704	49	204541	204590	F	204968	205017	-1	2.69e-17
705	49	256414	256463	F	360972	361021	-3	9.12e-14
706	49	114902	114951	F	361884	361933	-2	1.94e-15
707	49	377535	377584	F	379837	379886	-3	6.71e-11
708	49	59655	59704	F	438715	438764	-3	3.18e-05
709	49	49398	49447	P	105973	106022	-2	3.37e-10
710	49	144012	144061	P	168054	168103	-3	3.18e-05
711	49	28765	28814	P	207266	207315	-2	1.94e-15
712	49	27525	27574	P	231527	231576	-3	9.12e-14
713	49	62371	62420	P	274831	274880	-2	1.94e-15
714	49	131006	131055	P	274831	274880	-3	2.37e-06
715	49	76526	76575	P	373360	373409	-3	8.69e-06
716	49	358988	359037	P	399519	399568	-2	3.37e-10
717	49	377199	377248	P	446611	446660	-3	3.18e-05
718	49	132175	132224	P	451589	451638	-3	9.12e-14
719	48	22612	22660	F	114339	114387	-1	1.06e-16
720	48	101594	101642	F	131315	131363	-3	0.000422
721	48	67387	67435	F	176242	176290	-2	8.86e-11
722	48	29090	29138	F	239759	239807	-3	3.42e-13
723	48	139133	139181	F	253143	253191	-3	3.42e-13
724	48	185587	185635	F	274614	274662	-3	3.42e-13
725	48	279168	279216	F	279220	279268	-3	3.42e-13
726	48	58196	58244	F	287205	287253	-3	0.00153
727	48	274614	274662	F	293640	293688	-3	3.42e-13
728	48	324291	324339	F	324330	324378	-2	7.44e-15
729	48	101521	101569	F	359173	359221	-2	7.44e-15
730	48	131154	131202	F	371146	371194	-2	7.44e-15
731	48	238325	238373	F	384085	384133	-1	1.06e-16
732	48	274614	274662	F	399328	399376	-3	2.5e-10
733	48	274969	275017	F	422109	422157	-3	3.42e-13
734	48	130710	130758	F	451566	451614	-3	3.42e-13
735	48	62402	62450	P	207926	207974	-3	3.42e-13
736	48	135488	135536	P	226054	226102	-3	1.28e-12
737	48	101521	101569	P	274614	274662	-3	3.42e-13
738	48	62240	62288	P	274969	275017	-2	1.28e-09
739	48	247467	247515	P	287860	287908	-3	2.5e-10
740	48	88044	88092	P	314344	314392	-3	3.42e-13
741	48	270382	270430	P	349929	349977	-3	3.42e-13
742	48	185587	185635	P	359173	359221	-2	7.44e-15
743	48	207724	207772	P	359173	359221	-3	2.5e-10
744	48	293640	293688	P	359173	359221	-2	7.44e-15
745	48	274969	275017	P	370835	370883	0	7.33e-19
746	48	76269	76317	P	373616	373664	-2	7.44e-15
747	48	227374	227422	P	413572	413620	-2	6.97e-08
748	48	101594	101642	P	421655	421703	-3	0.000422
749	47	6417	6464	F	26980	27027	0	2.93e-18
750	47	29569	29616	F	96164	96211	-3	1.28e-12
751	47	62136	62183	F	101035	101082	-3	2.5e-10
752	47	12673	12720	F	116771	116818	-2	2.85e-14
753	47	4997	5044	F	131801	131848	-3	1.28e-08
754	47	200241	200288	F	317143	317190	-2	2.85e-14
755	47	469	516	F	350863	350910	-3	1.28e-12
756	47	62136	62183	F	358066	358113	-3	2.5e-10
757	47	131169	131216	F	358475	358522	-1	4.14e-16
758	47	22613	22660	F	361332	361379	-3	1.28e-12
759	47	239175	239222	F	361809	361856	-3	1.28e-12
760	47	248590	248637	F	367832	367879	-3	2.37e-06
761	47	358866	358913	F	451818	451865	-3	3.46e-09
762	47	131160	131207	F	452174	452221	-1	3.78e-13
763	47	371152	371199	F	452174	452221	-2	2.85e-14
764	47	131244	131291	F	452258	452305	-2	2.85e-14
765	47	13999	14046	P	438459	438537	-3	1.28e-12
766	47	6661	6708	P	47617	47664	-3	1.28e-12
767	47	116771	116818	P	199306	199353	-2	2.85e-14
768	47	26980	27027	P	205562	205609	0	2.93e-18
769	47	131801	131848	P	206982	207029	-3	1.28e-08
770	47	74176	74223	P	221057	221104	-3	1.28e-12
771	47	192712	192759	P	240205	240252	-3	1.28e-12
772	47	40685	40732	P	266907	266954	-3	1.28e-12
773	47	84333	84380	P	266907	266954	-2	2.85e-14
774	47	4207	4254	P	274661	274708	-3	1.28e-12
775	47	11738	11785	P	317143	317190	-2	2.85e-14
776	47	211510	211557	P	350863	350910	-3	1.28e-12
777	47	238125	238172	P	358367	358414	-3	1.28e-12
778	47	227764	227811	P	413224	413271	0	2.93e-18
779	47	384055	384102	P	451786	451833	-3	1.28e-12
780	47	293819	293866	P	452073	452120	-2	2.85e-14
781	47	383790	383837	P	452174	452221	-1	4.14e-16
782	47	350863	350910	P	453979	454026	-3	1.28e-12
783	46	7269	7315	F	7425	7471	-1	1.62e-15
784	46	6842	6888	F	7538	7584	-2	1.09e-13
785	46	17114	17160	F	23007	23053	-3	8.69e-06
786	46	5006	5052	F	28900	28946	-3	4.81e-12
787	46	66044	66090	F	69631	69677	-3	2.37e-06
788	46	16047	16093	F	75719	75765	-2	1.09e-13
789	46	74103	74149	F	91204	91250	-3	8.69e-06
790	46	104296	104342	F	139936	139982	-1	1.62e-15
791	46	204555	204601	F	204711	204757	-1	1.62e-15
792	46	204442	204488	F	205138	205184	-2	1.09e-13
793	46	207812	207858	F	274701	274747	-3	4.74e-08
794	46	62093	62139	F	370693	370739	-3	2.5e-10
795	46	62577	62623	F	371195	371241	-3	4.81e-12
796	46	194649	194695	F	376546	376592	-3	4.81e-12
797	46	194696	194742	F	376596	376642	-3	4.81e-12
798	46	91734	91780	F	425861	425907	-2	1.09e-13
799	46	358353	358399	F	448687	448733	-2	1.28e-09
800	46	75719	75765	P	195933	195979	-2	1.09e-13
801	46	28900	28946	P	206974	207020	-3	4.81e-12
802	46	74107	74153	P	219330	219376	-3	9.31e-10
803	46	103140	103186	P	220850	220896	-3	4.81e-12
804	46	62568	62614	P	293687	293733	-3	4.81e-12
805	46	69868	69914	P	326446	326492	-2	1.09e-13
806	46	205319	205365	P	347294	347340	-3	4.81e-12
807	46	190454	190500	P	357804	357850	-3	4.81e-12
808	46	194550	194596	P	361980	362026	-3	4.81e-12
809	46	114893	114939	P	376515	376561	-3	3.46e-09
810	46	238280	238326	P	448535	448581	-3	4.81e-12
811	46	238140	238186	P	448687	448733	-3	4.81e-12
812	45	26154	26199	F	75332	75377	-1	6.33e-15
813	45	132277	132322	F	132412	132457	-3	1.8e-11
814	45	26164	26209	F	244118	244163	-1	6.33e-15
815	45	131249	131294	F	359180	359225	-1	1.48e-12
816	45	25615	25660	F	365060	365105	-3	1.8e-11
817	45	399854	399899	F	422275	422320	-2	8.86e-11
818	45	58520	58565	P	135101	135146	-3	1.8e-11
819	45	79194	79239	P	226038	226083	-3	1.8e-11
820	45	158919	158964	P	261291	261336	-3	1.8e-11
821	45	83210	83255	P	287992	288037	-3	1.75e-07
822	45	244657	244702	P	296098	296143	-3	1.8e-11
823	45	148731	148776	P	305487	305532	-3	1.8e-11
824	45	148613	148658	P	305582	305627	-2	4.18e-13
825	45	194565	194610	P	361966	362011	-3	1.8e-11
826	45	185672	185717	P	371149	371194	-1	6.33e-15
827	45	16645	16690	P	373565	373610	-3	1.8e-11
828	45	371149	371194	P	383795	383840	-1	6.33e-15
829	45	227039	227084	P	414042	414087	-3	1.8e-11
830	45	194168	194213	P	441243	441288	-3	1.8e-11
831	45	152404	152449	P	452218	452263	-3	1.28e-08
832	45	185625	185670	P	452218	452263	-3	3.46e-09
833	44	16494	16538	F	76167	76211	-1	2.48e-14
834	44	5681	5725	F	96164	96208	-2	1.6e-12
835	44	91432	91476	F	103071	103115	-3	6.71e-11
836	44	118492	118536	F	122001	122045	-2	9.94e-07
837	44	216731	216775	F	220366	220410	-3	0.000422
838	44	25614	25658	F	248538	248582	-3	6.71e-11
839	44	106178	106222	F	256771	256815	-3	6.71e-11
840	44	185894	185938	F	384010	384054	-3	6.71e-11
841	44	76167	76211	P	195488	195532	-1	2.48e-14
842	44	96164	96208	P	206301	206345	-2	1.6e-12
843	44	74254	74298	P	219175	219219	-2	1.6e-12
844	44	91208	91252	P	219332	219376	-3	6.71e-11
845	44	114895	114939	P	286961	287005	-3	6.71e-11
846	44	176300	176344	P	291917	291961	-1	8.76e-11
847	44	205337	205381	P	347278	347322	-3	6.71e-11
848	44	238147	238191	P	358348	358392	-3	4.74e-08
849	44	185539	185583	P	359225	359269	-2	1.6e-12
850	44	76079	76123	P	373818	373862	-2	1.6e-12
851	44	16130	16174	P	374110	374154	-3	6.71e-11
852	44	370911	370955	P	384010	384054	-2	1.6e-12
853	44	370781	370825	P	384130	384174	-3	6.71e-11
854	44	227109	227153	P	408719	408763	-3	6.71e-11
855	44	348857	348901	P	421189	421233	-3	4.74e-08
856	43	14119	14162	F	19295	19338	-2	6.1e-12
857	43	17223	17266	F	23115	23158	-3	2.37e-06
858	43	4219	4262	F	62578	62621	-3	2.5e-10
859	43	4932	4975	F	131731	131774	-2	6.1e-12
860	43	169832	169875	F	192701	192744	-1	9.68e-14
861	43	218917	218960	F	220608	220651	-1	9.68e-14
862	43	319927	319970	F	320008	320051	-3	2.5e-10
863	43	131074	131117	F	359007	359050	-3	2.5e-10
864	43	4259	4302	F	359178	359221	-3	2.5e-10
865	43	204658	204701	F	387915	387958	-3	3.18e-05
866	43	211160	211203	F	412743	412786	-2	1.84e-08
867	43	91645	91688	F	425766	425809	-3	0.00552
868	43	19295	19338	P	168846	168889	-2	6.1e-12
869	43	19295	19338	P	197864	197907	-2	6.1e-12
870	43	62578	62621	P	207764	207807	-3	2.5e-10
871	43	91445	91488	P	219092	219135	-3	2.5e-10
872	43	91278	91321	P	219263	219306	-2	8.86e-11
873	43	102908	102951	P	219263	219306	-1	9.68e-14
874	43	62534	62577	P	274697	274740	-3	4.74e-08
875	43	176076	176119	P	288010	288053	-2	2.33e-11
876	43	238456	238499	P	358676	358719	-1	9.68e-14
877	43	207894	207937	P	359007	359050	-3	2.5e-10
878	43	194445	194488	P	362092	362135	0	7.51e-16
879	43	194259	194302	P	362282	362325	-3	2.5e-10
880	43	239158	239201	P	372301	372344	-2	6.1e-12
881	43	194390	194433	P	441014	441057	-3	2.5e-10
882	43	237966	238009	P	452243	452286	-2	6.1e-12
883	42	5994	6036	F	36855	36897	-3	9.31e-10
884	42	16130	16172	F	75805	75847	-2	2.33e-11
885	42	74256	74298	F	103002	103044	-3	9.31e-10
886	42	24509	24551	F	104421	104463	-1	3.78e-13
887	42	219264	219306	F	221061	221103	-2	2.33e-11
888	42	76841	76883	F	226909	226951	-2	2.33e-11
889	42	29200	29242	F	239877	239919	0	3e-15
890	42	5321	5363	F	239880	239922	-3	6.45e-07
891	42	5428	5470	F	239982	240024	-2	2.33e-11
892	42	29296	29338	F	239982	240024	-1	3.78e-13
893	42	152308	152350	F	274552	274594	-3	9.31e-10
894	42	131298	131340	F	359229	359271	-3	9.31e-10
895	42	101040	101082	F	370743	370785	-1	3.78e-13
896	42	194707	194749	F	372307	372349	-2	1.84e-08
897	42	152308	152350	F	399266	399308	-2	2.33e-11
898	42	383643	383685	F	399266	399308	-3	9.31e-10
899	42	404368	404410	F	407902	407944	-3	9.31e-10
900	42	207978	208020	F	422000	422042	-1	5.77e-12
901	42	399590	399632	F	422000	422042	-1	5.77e-12
902	42	101391	101433	F	448759	448801	-3	9.31e-10
903	42	358415	358457	F	448759	448801	-3	9.31e-10
904	42	448520	448562	F	451784	451826	-2	8.86e-11
905	42	358466	358508	F	452174	452216	-1	3.78e-13
906	42	101589	101631	P	152308	152350	-1	3.78e-13
907	42	144092	144134	P	167989	168031	-3	9.31e-10
908	42	96164	96206	P	169808	169850	-3	1.75e-07
909	42	75805	75847	P	195854	195896	-2	2.33e-11
910	42	36855	36897	P	205990	206032	-3	9.31e-10
911	42	74177	74219	P	219264	219306	-2	2.33e-11
912	42	206556	206598	P	239982	240024	-2	2.33e-11
913	42	62699	62741	P	293569	293611	-2	2.33e-11
914	42	231576	231618	P	348683	348725	-2	2.33e-11
915	42	194495	194537	P	362042	362084	-2	3.37e-10
916	42	16181	16223	P	374052	374094	-1	3.78e-13
917	42	101589	101631	P	383643	383685	-2	2.33e-11
918	42	226980	227022	P	414104	414146	-3	9.31e-10
919	42	422274	422316	P	451586	451628	0	3e-15
920	42	421888	421930	P	452103	452145	-3	1.75e-07
921	42	293725	293767	P	452174	452216	-2	2.33e-11
922	42	399413	399455	P	452174	452216	0	3e-15
923	42	293570	293612	P	452334	452376	-1	3.78e-13
924	41	7130	7171	F	7515	7556	-3	3.46e-09
925	41	17351	17392	F	23250	23291	-2	8.86e-11
926	41	6259	6300	F	37123	37164	-2	8.86e-11
927	41	16408	16449	F	76079	76120	-3	3.46e-09
928	41	16542	16583	F	76217	76258	-1	1.48e-12
929	41	62623	62664	F	101528	101569	-1	1.48e-12
930	41	61773	61814	F	132845	132886	0	1.2e-14
931	41	204470	204511	F	204855	204896	-3	3.46e-09
932	41	211996	212037	F	266916	266957	-3	1.28e-08
933	41	274536	274577	F	293568	293609	-2	8.86e-11
934	41	3810	3851	F	358081	358122	-1	1.48e-12
935	41	359210	359251	F	360969	361010	-2	8.86e-11
936	41	219735	219776	F	377882	377923	-2	1.28e-09
937	41	237934	237975	F	383687	383728	-1	5.77e-12
938	41	237968	238009	F	421751	421792	-1	1.48e-12
939	41	293770	293811	F	421864	421905	-3	3.46e-09
940	41	3920	3961	F	448520	448561	-1	1.48e-12
941	41	62263	62304	F	448520	448561	-1	1.48e-12
942	41	130905	130946	F	448520	448561	-2	8.86e-11
943	41	101201	101242	F	451824	451865	-3	3.46e-09
944	41	62623	62664	P	152366	152407	-1	1.48e-12
945	41	29612	29653	P	169767	169808	-2	8.86e-11
946	41	62075	62116	P	186119	186160	-3	1.28e-08
947	41	76217	76258	P	195443	195484	-1	1.48e-12
948	41	37123	37164	P	205726	205767	-2	8.86e-11
949	41	74514	74555	P	220604	220645	-2	1.28e-09
950	41	131249	131290	P	274614	274655	-2	8.86e-11
951	41	67913	67954	P	287177	287218	-3	4.74e-08
952	41	62623	62664	P	293640	293681	-1	1.48e-12
953	41	264148	264189	P	317213	317254	-3	3.46e-09
954	41	208175	208216	P	358081	358122	-1	1.48e-12
955	41	185557	185598	P	360969	361010	-3	3.46e-09
956	41	274584	274625	P	360969	361010	-3	3.46e-09
957	41	293965	294006	P	370890	370931	-2	8.86e-11
958	41	293945	293986	P	370910	370951	-3	3.46e-09
959	41	131249	131290	P	399328	399369	-1	1.48e-12
960	41	358081	358122	P	422209	422250	0	1.2e-14
961	41	193986	194027	P	441443	441484	-2	8.86e-11
962	41	185947	185988	P	448520	448561	-1	1.48e-12
963	41	208065	208106	P	448520	448561	-1	1.48e-12
964	41	293994	294035	P	448520	448561	-2	8.86e-11
965	41	399677	399718	P	448520	448561	-1	1.48e-12
966	41	399854	399895	P	451586	451627	-2	8.86e-11
967	40	9591	9631	F	239224	239287	-3	1.28e-08
968	40	25993	26033	F	75177	75217	0	4.8e-14
969	40	84908	84948	F	85079	85119	-2	3.37e-10
970	40	5637	5677	F	96117	96157	-2	3.37e-10
971	40	62072	62112	F	100979	101019	-2	3.37e-10
972	40	117799	117839	F	117855	117895	-3	1.28e-08
973	40	62701	62741	F	131327	131367	-1	1.33e-09
974	40	27660	27700	F	175200	175240	-2	3.37e-10
975	40	152313	152353	F	185530	185570	-3	6.45e-07
976	40	204811	204851	F	204968	205008	-1	5.17e-09
977	40	221597	221637	F	222643	222683	-2	3.37e-10
978	40	185887	185927	F	238238	238278	-3	1.28e-08
979	40	96117	96157	F	240201	240241	-3	1.28e-08
980	40	313567	313607	F	313617	313657	-2	1.28e-09
981	40	101159	101199	F	358832	358872	-2	3.37e-10
982	40	131055	131095	F	358988	359028	-2	3.37e-10
983	40	114688	114728	F	361676	361716	-3	1.75e-07
984	40	115058	115098	F	362044	362084	-2	3.37e-10
985	40	207874	207914	F	399482	399522	-3	1.28e-08
986	40	103004	103044	F	425514	425554	-3	1.28e-08
987	40	3745	3785	F	451588	451628	0	4.8e-14
988	40	370833	370873	F	451759	451799	-3	1.28e-08
989	40	448741	448781	F	452106	452146	-3	4.74e-08
990	40	131327	131367	F	452337	452377	-1	5.77e-12
991	40	69321	69361	P	100098	100138	-3	1.28e-08
992	40	29567	29607	P	169812	169852	-1	5.77e-12
993	40	5586	5626	P	192777	192817	-3	0.000422
994	40	29476	29516	P	192777	192817	-3	0.000422
995	40	96117	96157	P	206349	206389	-2	3.37e-10
996	40	101222	101262	P	238238	238278	-2	3.37e-10
997	40	62701	62741	P	274537	274577	-2	3.37e-10
998	40	4339	4379	P	293569	293609	-2	0.000197
999	40	62583	62623	P	293678	293718	-3	1.28e-08
1000	40	39638	39678	P	325460	325500	-2	3.37e-10
1001	40	231475	231515	P	348788	348828	-3	1.28e-08
1002	40	207916	207956	P	358352	358392	-3	4.74e-08
1003	40	293945	293985	P	358882	358922	-3	1.28e-08
1004	40	207916	207956	P	358988	359028	-2	3.37e-10
1005	40	194910	194950	P	361597	361637	-3	1.28e-08
1006	40	238238	238278	P	370922	370962	-2	3.37e-10
1007	40	143203	143243	P	372857	372897	-3	1.28e-08
1008	40	62317	62357	P	384010	384050	-3	1.28e-08
1009	40	101083	101123	P	384130	384170	-3	1.28e-08
1010	40	62583	62623	P	399366	399406	-3	1.28e-08
1011	40	4112	4152	P	399482	399522	-3	1.28e-08
1012	40	131097	131137	P	399482	399522	-3	1.28e-08
1013	40	4008	4048	P	422000	422040	-1	5.77e-12
1014	40	130993	131033	P	422000	422040	-1	5.77e-12
1015	40	194262	194302	P	441150	441190	-3	1.28e-08
1016	40	376974	377014	P	446891	446931	-1	5.77e-12
1017	40	208241	208281	P	451588	451628	0	4.8e-14
1018	40	274701	274741	P	452173	452213	-3	1.28e-08
1019	40	421651	421691	P	452337	452377	0	4.8e-14
1020	39	5321	5360	F	29203	29242	-3	6.45e-07
1021	39	4263	4302	F	62625	62664	-1	2.25e-11
1022	39	4339	4378	F	62701	62740	0	1.92e-13
1023	39	4070	4109	F	101325	101364	-3	4.74e-08
1024	39	74190	74229	F	102921	102960	-3	4.74e-08
1025	39	118020	118059	F	118146	118185	-2	1.28e-09
1026	39	101325	101364	F	131055	131094	-3	4.74e-08
1027	39	61719	61758	F	132788	132827	-3	4.74e-08
1028	39	103936	103975	F	139572	139611	-3	4.74e-08
1029	39	204428	204467	F	204811	204850	-2	2.63e-07
1030	39	204752	204791	F	205022	205061	0	1.92e-13
1031	39	132185	132224	F	208241	208280	-3	4.74e-08
1032	39	196973	197012	F	231586	231625	-2	1.28e-09
1033	39	272698	272737	F	272737	272776	0	1.92e-13
1034	39	207724	207763	F	274614	274653	-3	4.74e-08
1035	39	152454	152493	F	274701	274740	-3	4.74e-08
1036	39	185675	185714	F	274701	274740	-3	4.74e-08
1037	39	185972	186011	F	274978	275017	-3	4.74e-08
1038	39	208090	208129	F	274978	275017	-3	4.74e-08
1039	39	185972	186011	F	294019	294058	-3	4.74e-08
1040	39	62254	62293	F	358180	358219	-3	0.000422
1041	39	131056	131095	F	358353	358392	-3	4.74e-08
1042	39	101325	101364	F	358988	359027	-3	4.74e-08
1043	39	62701	62740	F	359258	359297	-3	4.74e-08
1044	39	114251	114290	F	361248	361287	-2	1.28e-09
1045	39	165683	165722	F	380048	380087	-3	4.74e-08
1046	39	274701	274740	F	383798	383837	-3	4.74e-08
1047	39	293924	293963	F	383993	384032	-3	1.75e-07
1048	39	185785	185824	F	399529	399568	-3	4.74e-08
1049	39	274978	275017	F	399702	399741	-3	4.74e-08
1050	39	208242	208281	F	399854	399893	-2	1.28e-09
1051	39	293570	293609	F	421652	421691	-1	2.25e-11
1052	39	384002	384041	F	422030	422069	-3	4.74e-08
1053	39	132185	132224	F	422274	422313	-3	4.74e-08
1054	39	74919	74958	F	435356	435395	-2	1.28e-09
1055	39	279590	279629	F	279642	279680	0	4.92e-11
1056	39	358353	358392	P	399528	399586	-3	4.74e-08
1057	39	58182	58221	P	67348	67387	-1	2.25e-11
1058	39	3746	3785	P	132185	132224	-3	4.74e-08
1059	39	29203	29242	P	206666	206705	-3	6.45e-07
1060	39	62701	62740	P	207648	207687	0	1.92e-13
1061	39	62625	62664	P	207724	207763	-1	2.25e-11
1062	39	101325	101364	P	207917	207956	-3	4.74e-08
1063	39	74438	74477	P	220814	220853	-3	4.74e-08
1064	39	15014	15053	P	231586	231625	-2	1.28e-09
1065	39	169978	170017	P	240063	240102	-3	4.74e-08
1066	39	4263	4302	P	274614	274653	-3	4.74e-08
1067	39	4175	4214	P	274701	274740	-3	4.74e-08
1068	39	3897	3936	P	274978	275017	-3	4.74e-08
1069	39	130882	130921	P	274978	275017	-3	4.74e-08
1070	39	131327	131366	P	293570	293609	0	1.92e-13
1071	39	101133	101172	P	294019	294058	-2	1.28e-09
1072	39	147841	147880	P	306066	306105	-2	1.28e-09
1073	39	174794	174833	P	314354	314393	-1	2.25e-11
1074	39	185785	185824	P	358988	359027	-3	4.74e-08
1075	39	238105	238144	P	359030	359069	-3	4.74e-08
1076	39	207648	207687	P	361017	361056	-3	4.74e-08
1077	39	286961	287000	P	361882	361921	-2	1.84e-08
1078	39	275018	275057	P	370788	370827	-2	1.28e-09
1079	39	16722	16761	P	373491	373530	-3	4.74e-08
1080	39	16481	16520	P	373746	373785	-1	2.25e-11
1081	39	75719	75758	P	374196	374235	-2	1.28e-09
1082	39	361017	361056	P	399252	399291	-3	1.75e-07
1083	39	371317	371356	P	399252	399291	-3	4.74e-08
1084	39	101325	101364	P	399529	399568	-3	4.74e-08
1085	39	3745	3784	P	399854	399893	-2	1.28e-09
1086	39	208163	208202	P	448435	448474	-3	0.000422
1087	39	384063	384102	P	448522	448561	-1	2.25e-11
1088	39	274538	274577	P	452337	452376	-1	2.25e-11
1089	38	73997	74035	F	91077	91115	-3	1.75e-07
1090	38	99072	99110	F	99470	99508	-3	1.75e-07
1091	38	3960	3998	F	101201	101239	0	7.69e-13
1092	38	62703	62741	F	101608	101646	-2	4.86e-09
1093	38	91365	91403	F	103000	103038	-3	1.75e-07
1094	38	91446	91484	F	103085	103123	-2	4.86e-09
1095	38	91514	91552	F	103162	103200	-3	1.75e-07
1096	38	100981	101019	F	130730	130768	-2	4.86e-09
1097	38	101201	101239	F	130945	130983	0	7.69e-13
1098	38	169904	169942	F	206407	206445	-1	8.76e-11
1099	38	101035	101073	F	253466	253504	-3	1.75e-07
1100	38	152462	152500	F	274709	274747	-3	1.75e-07
1101	38	207916	207954	F	293838	293876	-3	1.75e-07
1102	38	253466	253504	F	358066	358104	-3	1.75e-07
1103	38	62428	62466	F	358996	359034	-3	1.75e-07
1104	38	62463	62501	F	359030	359068	-2	4.86e-09
1105	38	256414	256452	F	359213	359251	-3	1.75e-07
1106	38	4013	4051	F	370958	370996	-2	4.86e-09
1107	38	130998	131036	F	370958	370996	-2	4.86e-09
1108	38	4339	4377	F	371317	371355	-3	1.75e-07
1109	38	372304	372342	F	376604	376642	-2	4.86e-09
1110	38	274552	274590	F	383643	383681	-3	1.75e-07
1111	38	132186	132224	F	399854	399892	-3	1.75e-07
1112	38	83413	83451	F	447121	447159	-2	4.86e-09
1113	38	62463	62501	F	448739	448777	-3	1.75e-07
1114	38	4224	4262	F	452223	452261	-3	1.75e-07
1115	38	359180	359218	F	452263	452301	-2	4.86e-09
1116	38	62699	62737	F	452335	452373	0	7.69e-13
1117	38	371315	371353	F	452335	452373	-3	1.75e-07
1118	38	58954	58992	P	134655	134693	-3	1.75e-07
1119	38	5581	5619	P	169904	169942	-1	8.76e-11
1120	38	113897	113935	P	190082	190120	-2	4.86e-09
1121	38	101201	101239	P	208028	208066	0	7.69e-13
1122	38	135480	135518	P	226072	226110	-3	1.75e-07
1123	38	62367	62405	P	238197	238235	-2	4.86e-09
1124	38	101234	101272	P	238228	238266	-3	1.75e-07
1125	38	190462	190500	P	256447	256485	-3	1.75e-07
1126	38	4072	4110	P	293838	293876	-3	1.75e-07
1127	38	131057	131095	P	293838	293876	-3	1.75e-07
1128	38	245094	245132	P	295658	295696	-2	4.86e-09
1129	38	70271	70309	P	326038	326076	-3	1.75e-07
1130	38	69813	69851	P	326503	326541	-2	4.86e-09
1131	38	101086	101124	P	339254	339292	-1	8.76e-11
1132	38	293838	293876	P	358354	358392	-2	4.86e-09
1133	38	339290	339328	P	358732	358770	-2	4.86e-09
1134	38	339254	339292	P	370788	370826	0	7.69e-13
1135	38	207975	208013	P	370958	370996	-2	4.86e-09
1136	38	274541	274579	P	371315	371353	-2	6.97e-08
1137	38	207649	207687	P	371317	371355	-3	1.75e-07
1138	38	62701	62739	P	399253	399291	0	7.69e-13
1139	38	256414	256452	P	399298	399336	-3	1.75e-07
1140	38	370958	370996	P	399587	399625	-2	4.86e-09
1141	38	101201	101239	P	399640	399678	0	7.69e-13
1142	38	383816	383854	P	448787	448825	-2	4.86e-09
1143	38	274979	275017	P	451761	451799	-3	1.75e-07
1144	38	207764	207802	P	452223	452261	-3	1.75e-07
1145	38	152369	152407	P	452263	452301	0	7.69e-13
1146	38	185590	185628	P	452263	452301	0	7.69e-13
1147	38	274617	274655	P	452263	452301	-3	1.75e-07
1148	38	399331	399369	P	452263	452301	0	7.69e-13
1149	37	7075	7112	F	7573	7610	-2	1.84e-08
1150	37	7348	7385	F	7573	7610	-3	6.45e-07
1151	37	9981	10018	F	29012	29049	-3	6.45e-07
1152	37	4341	4378	F	101608	101645	-2	1.84e-08
1153	37	4702	4739	F	131689	131726	-1	3.41e-10
1154	37	141402	141439	F	141414	141451	0	3.08e-12
1155	37	180336	180373	F	180402	180439	-3	6.45e-07
1156	37	204416	204453	F	204914	204951	-2	1.84e-08
1157	37	152313	152350	F	207667	207704	-3	6.45e-07
1158	37	221681	221718	F	222725	222762	-3	6.45e-07
1159	37	175200	175237	F	348870	348907	0	3.08e-12
1160	37	358361	358398	F	358997	359034	-3	6.45e-07
1161	37	101608	101645	F	361019	361056	-3	6.45e-07
1162	37	62141	62178	F	370743	370780	-3	6.45e-07
1163	37	130954	130991	F	370910	370947	-2	1.84e-08
1164	37	287870	287907	F	372381	372418	-3	6.45e-07
1165	37	220305	220342	F	378457	378494	-3	6.45e-07
1166	37	185525	185562	F	383643	383680	-3	6.45e-07
1167	37	207662	207699	F	383643	383680	-3	6.45e-07
1168	37	339255	339292	F	384130	384167	-2	1.84e-08
1169	37	404581	404618	F	408093	408130	-3	6.45e-07
1170	37	383643	383680	F	421666	421703	-3	6.45e-07
1171	37	152313	152350	F	421671	421708	-3	6.45e-07
1172	37	74261	74298	F	425517	425554	-3	6.45e-07
1173	37	359035	359072	F	452109	452146	-3	6.45e-07
1174	37	0	37	F	454421	454458	0	3.08e-12
1175	37	58000	58037	P	133238	133275	-2	1.84e-08
1176	37	4327	4364	P	152308	152345	-3	6.45e-07
1177	37	131315	131352	P	152308	152345	-3	6.45e-07
1178	37	100982	101019	P	186123	186160	-1	3.41e-10
1179	37	96120	96157	P	192723	192760	-3	6.45e-07
1180	37	114629	114666	P	194890	194927	-1	3.41e-10
1181	37	76462	76499	P	195209	195246	-3	6.45e-07
1182	37	29012	29049	P	202008	202045	-3	6.45e-07
1183	37	131689	131726	P	207287	207324	-1	3.41e-10
1184	37	101608	101645	P	207648	207685	-2	1.84e-08
1185	37	74514	74551	P	218917	218954	-2	1.84e-08
1186	37	206668	206705	P	239880	239917	-3	6.45e-07
1187	37	129895	129932	P	356139	356176	-3	6.45e-07
1188	37	129653	129690	P	356379	356416	-2	1.84e-08
1189	37	165726	165763	P	365022	365059	-3	6.45e-07
1190	37	294100	294137	P	370753	370790	-1	3.41e-10
1191	37	361809	361846	P	372290	372327	-3	6.45e-07
1192	37	16364	16401	P	373869	373906	-1	3.41e-10
1193	37	4327	4364	P	383643	383680	-3	6.45e-07
1194	37	131315	131352	P	383643	383680	-3	6.45e-07
1195	37	7065	7102	P	387908	387945	-3	6.45e-07
1196	37	829	866	P	412743	412780	-2	1.84e-08
1197	37	358485	358522	P	421805	421842	-3	6.45e-07
1198	36	90801	90837	F	90837	90875	0	1.23e-11
1199	36	74419	74455	F	103164	103200	-3	2.37e-06
1200	36	24575	24611	F	104445	104481	-3	2.37e-06
1201	36	118884	118920	F	118980	119016	-3	2.37e-06
1202	36	192781	192817	F	206404	206440	-3	2.37e-06
1203	36	152310	152346	F	237889	237925	0	1.23e-11
1204	36	207969	208005	F	274844	274880	-3	2.37e-06
1205	36	207651	207687	F	293573	293609	-1	1.33e-09
1206	36	17231	17267	F	347549	347585	-3	2.37e-06
1207	36	27588	27624	F	350928	350964	-3	2.37e-06
1208	36	100983	101019	F	358007	358043	-3	2.37e-06
1209	36	115110	115146	F	362103	362139	-1	1.33e-09
1210	36	248546	248582	F	365067	365103	-3	2.37e-06
1211	36	237889	237925	F	383645	383681	0	1.23e-11
1212	36	293573	293609	F	399255	399291	-1	1.33e-09
1213	36	274844	274880	F	399581	399617	-3	2.37e-06
1214	36	294061	294097	F	399748	399784	-3	2.37e-06
1215	36	99859	99895	F	427577	427613	-2	6.97e-08
1216	36	4235	4271	F	448855	448891	-3	2.37e-06
1217	36	101502	101538	F	448855	448891	-1	1.33e-09
1218	36	371212	371248	F	448855	448891	-3	2.37e-06
1219	36	358691	358727	F	451618	451654	-2	6.97e-08
1220	36	62465	62501	F	452106	452142	-2	6.97e-08
1221	36	4263	4299	F	452265	452301	0	1.23e-11
1222	36	4339	4375	F	452337	452373	0	1.23e-11
1223	36	359258	359294	F	452337	452373	-3	2.37e-06
1224	36	62578	62614	P	152413	152449	-3	2.37e-06
1225	36	142259	142295	P	165729	165765	-3	2.37e-06
1226	36	73999	74035	P	221242	221278	-1	1.33e-09
1227	36	227219	227255	P	228240	228276	-3	2.37e-06
1228	36	101593	101629	P	237889	237925	-1	1.33e-09
1229	36	194680	194716	P	239186	239222	-3	2.37e-06
1230	36	4021	4057	P	274844	274880	-3	2.37e-06
1231	36	135384	135420	P	287308	287344	-1	1.33e-09
1232	36	148508	148544	P	305693	305729	-3	2.37e-06
1233	36	263980	264016	P	317377	317413	-3	2.37e-06
1234	36	271179	271215	P	349771	349807	-3	2.37e-06
1235	36	129808	129844	P	356226	356262	-3	2.37e-06
1236	36	238347	238383	P	358790	358826	-3	2.37e-06
1237	36	293965	294001	P	358866	358902	-1	1.33e-09
1238	36	274541	274577	P	361017	361053	-2	6.97e-08
1239	36	16087	16123	P	374158	374194	-2	6.97e-08
1240	36	76786	76822	P	411504	411540	-2	6.97e-08
1241	36	354251	354287	P	411580	411616	-2	6.97e-08
1242	36	55753	55789	P	419099	419135	-3	2.37e-06
1243	36	62701	62737	P	421655	421691	0	1.23e-11
1244	36	371317	371353	P	421655	421691	-3	2.37e-06
1245	36	360974	361010	P	421698	421734	-3	2.37e-06
1246	36	62578	62614	P	421781	421817	-3	2.37e-06
1247	36	358994	359030	P	421930	421966	-3	2.37e-06
1248	36	152397	152433	P	448855	448891	-2	6.97e-08
1249	36	185618	185654	P	448855	448891	-1	1.33e-09
1250	36	207755	207791	P	448855	448891	-3	2.37e-06
1251	36	293671	293707	P	448855	448891	-3	2.37e-06
1252	36	207727	207763	P	452265	452301	0	1.23e-11
1253	36	207651	207687	P	452337	452373	0	1.23e-11
1254	36	399255	399291	P	452337	452373	0	1.23e-11
1255	35	4703	4738	F	4888	4923	-2	2.63e-07
1256	35	6853	6888	F	7009	7044	0	4.92e-11
1257	35	7023	7058	F	7180	7215	-1	5.17e-09
1258	35	7180	7215	F	7563	7598	-2	2.63e-07
1259	35	3810	3845	F	62151	62186	-3	8.69e-06
1260	35	16722	16757	F	76400	76435	0	4.92e-11
1261	35	26289	26324	F	77369	77404	-1	5.17e-09
1262	35	91080	91115	F	102732	102767	-3	8.69e-06
1263	35	118630	118665	F	118683	118718	0	4.92e-11
1264	35	4888	4923	F	131690	131725	-3	8.69e-06
1265	35	74747	74782	F	139137	139172	-2	2.63e-07
1266	35	62000	62035	F	175988	176023	-3	8.69e-06
1267	35	204711	204746	F	204982	205017	0	4.92e-11
1268	35	204982	205017	F	205138	205173	0	4.92e-11
1269	35	207103	207138	F	207288	207323	-2	2.63e-07
1270	35	207971	208006	F	238197	238232	-2	2.63e-07
1271	35	132076	132111	F	239832	239867	-1	5.17e-09
1272	35	5590	5625	F	240146	240181	-1	5.17e-09
1273	35	29480	29515	F	240146	240181	-1	5.17e-09
1274	35	274671	274706	F	293698	293733	-2	2.63e-07
1275	35	208112	208147	F	294041	294076	-3	8.69e-06
1276	35	294733	294768	F	294848	294883	-2	2.63e-07
1277	35	29012	29047	F	301811	301846	-3	8.69e-06
1278	35	239689	239724	F	301811	301846	-3	8.69e-06
1279	35	223373	223408	F	319927	319962	-3	8.69e-06
1280	35	223971	224006	F	320600	320635	-3	8.69e-06
1281	35	17110	17145	F	347431	347466	-3	8.69e-06
1282	35	165776	165811	F	380135	380170	-3	8.69e-06
1283	35	238197	238232	F	399583	399618	-2	2.63e-07
1284	35	403807	403842	F	407317	407352	-3	8.69e-06
1285	35	399458	399493	F	421864	421899	-2	2.63e-07
1286	35	58479	58514	P	135152	135187	-3	8.69e-06
1287	35	91874	91909	P	165729	165764	-3	8.69e-06
1288	35	26289	26324	P	193040	193075	0	4.92e-11
1289	35	76400	76435	P	195269	195304	0	4.92e-11
1290	35	131690	131725	P	207103	207138	-3	8.69e-06
1291	35	62151	62186	P	208181	208216	-3	8.69e-06
1292	35	91084	91119	P	221238	221273	-3	8.69e-06
1293	35	102732	102767	P	221242	221277	-1	5.17e-09
1294	35	27490	27525	P	231583	231618	-1	5.17e-09
1295	35	4020	4055	P	238197	238232	-2	2.63e-07
1296	35	131005	131040	P	238197	238232	-2	2.63e-07
1297	35	206401	206436	P	240146	240181	-1	5.17e-09
1298	35	62447	62482	P	274779	274814	-3	8.69e-06
1299	35	101159	101194	P	274956	274991	-3	8.69e-06
1300	35	101151	101186	P	294005	294040	-3	8.69e-06
1301	35	245362	245397	P	295416	295451	-1	5.17e-09
1302	35	245158	245193	P	295603	295638	-3	8.69e-06
1303	35	70134	70169	P	326183	326218	-3	8.69e-06
1304	35	47618	47653	P	347305	347340	-3	8.69e-06
1305	35	274779	274814	P	358379	358414	-3	8.69e-06
1306	35	274956	274991	P	358832	358867	-2	2.63e-07
1307	35	361794	361829	P	372307	372342	-2	2.63e-07
1308	35	360969	361004	P	399304	399339	-3	8.69e-06
1309	35	226979	227014	P	411376	411411	-3	8.69e-06
1310	35	227976	228011	P	413085	413120	-1	5.17e-09
1311	35	62563	62598	P	421797	421832	-3	8.69e-06
1312	35	358939	358974	P	421993	422028	-2	2.63e-07
1313	35	370958	370993	P	422000	422035	-3	8.69e-06
1314	35	293837	293872	P	448692	448727	-3	8.69e-06
1315	35	293773	293808	P	448766	448801	-2	2.63e-07
1316	35	274779	274814	P	452088	452123	-3	8.69e-06
1317	34	4662	4696	F	4707	4741	-2	9.94e-07
1318	34	6737	6771	F	6926	6960	-1	2.01e-08
1319	34	15819	15853	F	15849	15883	-2	9.94e-07
1320	34	17608	17642	F	23513	23547	-3	3.18e-05
1321	34	55458	55492	F	55548	55582	-3	3.18e-05
1322	34	73262	73296	F	84323	84357	-3	3.18e-05
1323	34	62074	62108	F	130730	130764	-3	3.18e-05
1324	34	62458	62492	F	131092	131126	-2	9.94e-07
1325	34	104257	104291	F	139890	139924	-3	3.18e-05
1326	34	168586	168620	F	197598	197632	-3	3.18e-05
1327	34	205066	205100	F	205255	205289	-1	2.01e-08
1328	34	205220	205254	F	205255	205289	0	1.97e-10
1329	34	169947	169981	F	206450	206484	0	1.97e-10
1330	34	207285	207319	F	207330	207364	-2	9.94e-07
1331	34	165730	165764	F	216741	216775	-3	3.18e-05
1332	34	185564	185598	F	237925	237959	-2	9.94e-07
1333	34	185694	185728	F	238053	238087	-1	2.01e-08
1334	34	99105	99139	F	241730	241764	-3	3.18e-05
1335	34	26226	26260	F	244177	244211	-3	3.18e-05
1336	34	58193	58227	F	270616	270650	-3	3.18e-05
1337	34	185635	185669	F	274661	274695	-3	3.18e-05
1338	34	238197	238231	F	274846	274880	-3	3.18e-05
1339	34	37232	37266	F	297902	297936	-3	3.18e-05
1340	34	99114	99148	F	301841	301875	-3	3.18e-05
1341	34	140005	140039	F	321320	321354	-2	9.94e-07
1342	34	23124	23158	F	347550	347584	-3	3.18e-05
1343	34	27490	27524	F	348683	348717	0	1.97e-10
1344	34	62370	62404	F	370965	370999	-3	3.18e-05
1345	34	359217	359251	F	371276	371310	-3	3.18e-05
1346	34	286834	286868	F	376389	376423	-3	3.18e-05
1347	34	152389	152423	F	383726	383760	-2	9.94e-07
1348	34	185610	185644	F	383726	383760	-2	9.94e-07
1349	34	275029	275063	F	384139	384173	-3	3.18e-05
1350	34	208153	208187	F	384140	384174	-3	3.18e-05
1351	34	391733	391767	F	392387	392421	-3	3.18e-05
1352	34	7123	7157	F	451529	451563	-2	9.94e-07
1353	34	101608	101642	F	452339	452373	-2	9.94e-07
1354	34	14394	14428	P	168586	168620	-3	3.18e-05
1355	34	5542	5576	P	169947	169981	0	1.97e-10
1356	34	62687	62721	P	190468	190502	-2	9.94e-07
1357	34	74042	74076	P	219407	219441	-3	3.18e-05
1358	34	103091	103125	P	220912	220946	-3	3.18e-05
1359	34	74103	74137	P	221140	221174	-3	3.18e-05
1360	34	74042	74076	P	221201	221235	-2	9.94e-07
1361	34	62653	62687	P	237925	237959	-2	9.94e-07
1362	34	72657	72691	P	269486	269520	-3	3.18e-05
1363	34	101487	101521	P	274661	274695	-2	9.94e-07
1364	34	247347	247381	P	290200	290234	-3	3.18e-05
1365	34	101395	101429	P	293777	293811	-3	3.18e-05
1366	34	147749	147783	P	306142	306176	-2	9.94e-07
1367	34	270488	270522	P	349841	349875	-3	3.18e-05
1368	34	231475	231509	P	350934	350968	-3	3.18e-05
1369	34	129392	129426	P	356642	356676	-3	3.18e-05
1370	34	185751	185785	P	358388	358422	-2	9.94e-07
1371	34	293773	293807	P	358423	358457	-3	3.18e-05
1372	34	237925	237959	P	359210	359244	-3	3.18e-05
1373	34	190468	190502	P	361003	361037	-3	3.18e-05
1374	34	194998	195032	P	361517	361551	-3	3.18e-05
1375	34	238198	238232	P	370965	370999	-3	3.18e-05
1376	34	190468	190502	P	371303	371337	-1	2.01e-08
1377	34	101512	101546	P	383726	383760	-2	9.94e-07
1378	34	371222	371256	P	383726	383760	-2	9.94e-07
1379	34	3839	3873	P	384140	384174	-3	3.18e-05
1380	34	358734	358768	P	384162	384196	0	1.97e-10
1381	34	7334	7368	P	387915	387949	-3	3.18e-05
1382	34	100975	101009	P	399867	399901	-2	9.94e-07
1383	34	204869	204903	P	451529	451563	-2	9.94e-07
1384	34	399372	399406	P	452223	452257	-3	3.18e-05
1385	33	7138	7171	F	7254	7287	-3	0.000116
1386	33	7087	7120	F	7360	7393	-3	0.000116
1387	33	16053	16086	F	21289	21322	-3	0.000116
1388	33	14760	14793	F	27226	27259	-3	0.000116
1389	33	26994	27027	F	37284	37317	0	7.87e-10
1390	33	21289	21322	F	75725	75758	-1	7.79e-08
1391	33	72710	72743	F	80754	80787	-2	3.74e-06
1392	33	103494	103527	F	139137	139170	-3	0.000116
1393	33	147035	147068	F	147086	147119	-1	7.79e-08
1394	33	88049	88082	F	174800	174833	0	7.87e-10
1395	33	135401	135434	F	176119	176152	-3	0.000116
1396	33	204739	204772	F	204855	204888	-3	0.000116
1397	33	204633	204666	F	204906	204939	-3	0.000116
1398	33	237892	237925	F	274557	274590	-2	3.74e-06
1399	33	287226	287259	F	288443	288476	-3	0.000116
1400	33	185994	186027	F	294041	294074	-3	0.000116
1401	33	208184	208217	F	294105	294138	0	7.87e-10
1402	33	81713	81746	F	321518	321551	-3	0.000116
1403	33	125546	125579	F	344825	344858	-3	0.000116
1404	33	306956	306989	F	346971	347004	-3	0.000116
1405	33	27226	27259	F	348423	348456	-3	0.000116
1406	33	290208	290241	F	372521	372554	-2	3.74e-06
1407	33	185851	185884	F	383967	384000	-2	3.74e-06
1408	33	411305	411338	F	414041	414074	-3	0.000116
1409	33	185578	185611	F	421719	421752	-3	0.000116
1410	33	293734	293767	F	421828	421861	-3	0.000116
1411	33	294105	294138	F	422218	422251	0	7.87e-10
1412	33	103092	103125	F	425608	425641	-3	0.000116
1413	33	114523	114556	P	194999	195032	-2	3.74e-06
1414	33	27226	27259	P	197233	197266	-3	0.000116
1415	33	176142	176175	P	287268	287301	-2	3.74e-06
1416	33	101117	101150	P	294041	294074	-3	0.000116
1417	33	3809	3842	P	294105	294138	0	7.87e-10
1418	33	245040	245073	P	295728	295761	-3	0.000116
1419	33	292180	292213	P	302915	302948	-3	0.000116
1420	33	171052	171085	P	351098	351131	-3	0.000116
1421	33	76218	76251	P	373681	373714	-3	0.000116
1422	33	101265	101298	P	383967	384000	-1	7.79e-08
1423	33	116912	116945	P	403254	403287	-3	0.000116
1424	33	76786	76819	P	414247	414280	-2	3.74e-06
1425	33	62324	62357	P	422038	422071	-3	0.000116
1426	33	101222	101255	P	422038	422071	-3	0.000116
1427	33	358893	358926	P	422038	422071	-3	0.000116
1428	33	370922	370955	P	422038	422071	-3	0.000116
1429	33	219175	219208	P	425521	425554	-1	7.79e-08
1430	33	194223	194256	P	441200	441233	-3	0.000116
1431	33	421835	421868	P	452167	452200	-3	0.000116
1432	33	293690	293723	P	452218	452251	-3	0.000116
1433	32	6808	6840	F	7232	7264	-2	1.41e-05
1434	32	7855	7887	F	7894	7926	-2	1.41e-05
1435	32	16087	16119	F	21324	21356	-2	1.41e-05
1436	32	15021	15053	F	27490	27522	0	3.15e-09
1437	32	28685	28717	F	28825	28857	-3	0.000422
1438	32	45017	45049	F	45042	45074	-3	0.000422
1439	32	26078	26110	F	75264	75296	0	3.15e-09
1440	32	74261	74293	F	91372	91404	-3	0.000422
1441	32	74514	74546	F	91656	91688	-3	0.000422
1442	32	4107	4139	F	101366	101398	-2	1.41e-05
1443	32	4327	4359	F	101594	101626	-3	0.000422
1444	32	101366	101398	F	131092	131124	-2	1.41e-05
1445	32	28765	28797	F	131698	131730	-3	0.000422
1446	32	9897	9929	F	131837	131869	-2	1.41e-05
1447	32	10004	10036	F	131944	131976	-3	0.000422
1448	32	61392	61424	F	132460	132492	-2	1.41e-05
1449	32	61474	61506	F	132538	132570	-3	0.000422
1450	32	110631	110663	F	136047	136079	-3	0.000422
1451	32	103832	103864	F	139475	139507	0	3.15e-09
1452	32	67905	67937	F	176213	176245	-3	0.000422
1453	32	67965	67997	F	176256	176288	-3	0.000422
1454	32	169776	169808	F	192645	192677	-2	1.41e-05
1455	32	204100	204132	F	204139	204171	-2	1.41e-05
1456	32	204762	204794	F	205186	205218	-2	1.41e-05
1457	32	185530	185562	F	237892	237924	-2	1.41e-05
1458	32	207667	207699	F	237892	237924	-2	1.41e-05
1459	32	9751	9783	F	239393	239425	-1	3.02e-07
1460	32	131944	131976	F	239712	239744	-3	0.000422
1461	32	29171	29203	F	239845	239877	-1	3.02e-07
1462	32	96176	96208	F	240256	240288	0	3.15e-09
1463	32	77369	77401	F	244253	244285	-3	0.000422
1464	32	259198	259230	F	259249	259281	-2	1.41e-05
1465	32	58298	58330	F	287315	287347	-3	0.000422
1466	32	211974	212006	F	287977	288009	-3	0.000422
1467	32	226374	226406	F	288751	288783	-3	0.000422
1468	32	185721	185753	F	293777	293809	-3	0.000422
1469	32	294846	294878	F	299995	300027	-2	1.41e-05
1470	32	146597	146629	F	301659	301691	-3	0.000422
1471	32	241730	241762	F	301832	301864	-3	0.000422
1472	32	222899	222931	F	319574	319606	-1	3.02e-07
1473	32	322899	322931	F	322931	322963	-3	0.000422
1474	32	155597	155629	F	334993	335025	-2	1.41e-05
1475	32	238467	238499	F	339357	339389	-3	0.000422
1476	32	3954	3986	F	358226	358258	-1	3.02e-07
1477	32	130939	130971	F	358226	358258	-1	3.02e-07
1478	32	131092	131124	F	358390	358422	-2	1.41e-05
1479	32	67353	67385	F	367764	367796	-3	0.000422
1480	32	358669	358701	F	370684	370716	-1	3.02e-07
1481	32	358226	358258	F	370895	370927	-3	0.000422
1482	32	359178	359210	F	371236	371268	-3	0.000422
1483	32	357804	357836	F	371305	371337	-3	0.000422
1484	32	166454	166486	F	380815	380847	-3	0.000422
1485	32	238053	238085	F	383817	383849	-1	3.02e-07
1486	32	182688	182720	F	400957	400989	-3	0.000422
1487	32	404834	404866	F	408344	408376	-2	1.41e-05
1488	32	237892	237924	F	421671	421703	-2	1.41e-05
1489	32	274676	274708	F	421797	421829	-3	0.000422
1490	32	185717	185749	F	421867	421899	-1	3.02e-07
1491	32	238200	238232	F	421996	422028	-3	0.000422
1492	32	384138	384170	F	422185	422217	-3	0.000422
1493	32	74180	74212	F	425415	425447	-2	1.41e-05
1494	32	91281	91313	F	425415	425447	-2	1.41e-05
1495	32	91372	91404	F	425517	425549	-2	1.41e-05
1496	32	59615	59647	F	438682	438714	-3	0.000422
1497	32	3831	3863	F	448442	448474	-3	0.000422
1498	32	62370	62402	F	448634	448666	-1	3.02e-07
1499	32	358939	358971	F	448634	448666	-2	1.41e-05
1500	32	100976	101008	F	451581	451613	-2	1.41e-05
1501	32	358226	358258	F	451818	451850	-1	3.02e-07
1502	32	448698	448730	F	452073	452105	-2	1.41e-05
1503	32	59624	59656	P	133967	133999	-3	0.000422
1504	32	58295	58327	P	135384	135416	-3	0.000422
1505	32	155854	155886	P	155854	155886	-2	1.41e-05
1506	32	182641	182673	P	182641	182673	-2	1.41e-05
1507	32	101594	101626	P	185530	185562	-3	0.000422
1508	32	62591	62623	P	185625	185657	-3	0.000422
1509	32	96179	96211	P	192673	192705	-2	1.41e-05
1510	32	131944	131976	P	201990	202022	-3	0.000422
1511	32	131837	131869	P	202097	202129	-2	1.41e-05
1512	32	101594	101626	P	207667	207699	-3	0.000422
1513	32	101366	101398	P	207887	207919	-2	1.41e-05
1514	32	91520	91552	P	219018	219050	-3	0.000422
1515	32	91139	91171	P	219404	219436	-3	0.000422
1516	32	91139	91171	P	221198	221230	-2	1.41e-05
1517	32	4327	4359	P	237892	237924	-2	1.41e-05
1518	32	131315	131347	P	237892	237924	-2	1.41e-05
1519	32	202243	202275	P	239393	239425	-1	3.02e-07
1520	32	192781	192813	P	240146	240178	-2	1.41e-05
1521	32	185563	185595	P	256414	256446	-3	0.000422
1522	32	253541	253573	P	266187	266219	-3	0.000422
1523	32	176202	176234	P	270619	270651	-3	0.000422
1524	32	176181	176213	P	288443	288475	-3	0.000422
1525	32	134383	134415	P	289022	289054	-1	3.02e-07
1526	32	62151	62183	P	294105	294137	-3	0.000422
1527	32	101050	101082	P	294105	294137	0	3.15e-09
1528	32	74753	74785	P	303592	303624	-3	0.000422
1529	32	103500	103532	P	303592	303624	-3	0.000422
1530	32	301699	301731	P	314391	314423	-3	0.000422
1531	32	58520	58552	P	321519	321551	-3	0.000422
1532	32	129142	129174	P	356865	356897	-2	1.41e-05
1533	32	186127	186159	P	358007	358039	-3	0.000422
1534	32	294105	294137	P	358081	358113	0	3.15e-09
1535	32	185922	185954	P	358226	358258	-1	3.02e-07
1536	32	208040	208072	P	358226	358258	-1	3.02e-07
1537	32	293969	294001	P	358226	358258	-1	3.02e-07
1538	32	207887	207919	P	358390	358422	-2	1.41e-05
1539	32	185717	185749	P	358425	358457	-2	1.41e-05
1540	32	274997	275029	P	358794	358826	-3	0.000422
1541	32	339364	339396	P	370684	370716	-2	1.41e-05
1542	32	101575	101607	P	399290	399322	-3	0.000422
1543	32	256423	256455	P	399295	399327	-3	0.000422
1544	32	358226	358258	P	399652	399684	-1	3.02e-07
1545	32	130725	130757	P	399868	399900	-3	0.000422
1546	32	227026	227058	P	411332	411364	-3	0.000422
1547	32	78890	78922	P	417681	417713	-3	0.000422
1548	32	62370	62402	P	421996	422028	-1	3.02e-07
1549	32	370889	370921	P	422071	422103	-3	0.000422
1550	32	62151	62183	P	422218	422250	-3	0.000422
1551	32	351145	351177	P	423808	423840	-3	0.000422
1552	32	13979	14011	P	438525	438557	-3	0.000422
1553	32	422102	422134	P	448520	448552	-1	3.02e-07
1554	32	238200	238232	P	448634	448666	-3	0.000422
1555	32	421996	422028	P	448634	448666	0	3.15e-09
1556	32	399527	399559	P	448695	448727	-3	0.000422
1557	32	399461	399493	P	448769	448801	-2	1.41e-05
1558	32	237927	237959	P	448913	448945	-2	1.41e-05
1559	32	274831	274863	P	451905	451937	-3	0.000422
1560	32	238143	238175	P	452073	452105	-2	1.41e-05
1561	31	4664	4695	F	4853	4884	-3	0.00153
1562	31	4661	4692	F	4891	4922	-2	5.27e-05
1563	31	4431	4462	F	7042	7073	-3	0.00153
1564	31	7105	7136	F	7221	7252	-2	5.27e-05
1565	31	7090	7121	F	7318	7349	-1	1.17e-06
1566	31	4462	4493	F	7610	7641	-2	5.27e-05
1567	31	4917	4948	F	28642	28673	-2	5.27e-05
1568	31	6037	6068	F	36904	36935	-3	0.00153
1569	31	47444	47475	F	47494	47525	-3	0.00153
1570	31	40678	40709	F	73265	73296	-3	0.00153
1571	31	16687	16718	F	76365	76396	-3	0.00153
1572	31	37680	37711	F	84135	84166	-2	5.27e-05
1573	31	74048	74079	F	91140	91171	-3	0.00153
1574	31	71618	71649	F	94977	95008	-3	0.00153
1575	31	91158	91189	F	102795	102826	-1	1.17e-06
1576	31	72187	72218	F	117198	117229	-3	0.00153
1577	31	6841	6872	F	130702	130733	-3	0.00153
1578	31	7424	7455	F	130702	130733	-3	0.00153
1579	31	7042	7073	F	131419	131450	-3	0.00153
1580	31	7610	7641	F	131450	131481	-2	5.27e-05
1581	31	4663	4694	F	131650	131681	-3	0.00153
1582	31	4708	4739	F	131650	131681	-3	0.00153
1583	31	204774	204805	F	204890	204921	-2	5.27e-05
1584	31	204677	204708	F	204905	204936	-1	1.17e-06
1585	31	207142	207173	F	207331	207362	-3	0.00153
1586	31	207104	207135	F	207334	207365	-2	5.27e-05
1587	31	204385	204416	F	207533	207564	-2	5.27e-05
1588	31	204953	204984	F	207564	207595	-3	0.00153
1589	31	29412	29443	F	240079	240110	-3	0.00153
1590	31	62100	62131	F	253430	253461	-2	5.27e-05
1591	31	185921	185952	F	274927	274958	-2	5.27e-05
1592	31	208039	208070	F	274927	274958	-2	5.27e-05
1593	31	22553	22584	F	283975	284006	-3	0.00153
1594	31	226047	226078	F	290263	290294	-3	0.00153
1595	31	274709	274740	F	293736	293767	-3	0.00153
1596	31	207926	207957	F	293848	293879	-3	0.00153
1597	31	207975	208006	F	293893	293924	-2	5.27e-05
1598	31	238201	238232	F	293893	293924	-3	0.00153
1599	31	274927	274958	F	293968	293999	-2	5.27e-05
1600	31	325148	325179	F	325278	325309	-3	0.00153
1601	31	208151	208182	F	339263	339294	-3	0.00153
1602	31	35844	35875	F	346726	346757	-3	0.00153
1603	31	27669	27700	F	348879	348910	-2	5.27e-05
1604	31	246855	246886	F	349329	349360	-1	1.17e-06
1605	31	246951	246982	F	349420	349451	-3	0.00153
1606	31	247039	247070	F	349514	349545	-3	0.00153
1607	31	253430	253461	F	358031	358062	-2	5.27e-05
1608	31	253551	253582	F	358156	358187	-2	5.27e-05
1609	31	62297	62328	F	358226	358257	-1	1.17e-06
1610	31	3919	3950	F	358828	358859	-3	0.00153
1611	31	62262	62293	F	358828	358859	-3	0.00153
1612	31	4020	4051	F	358939	358970	-2	5.27e-05
1613	31	131005	131036	F	358939	358970	-2	5.27e-05
1614	31	131097	131128	F	359030	359061	-3	0.00153
1615	31	4179	4210	F	359103	359134	-3	0.00153
1616	31	62538	62569	F	359103	359134	-3	0.00153
1617	31	101446	101477	F	359103	359134	-2	5.27e-05
1618	31	358470	358501	F	359103	359134	-2	5.27e-05
1619	31	115182	115213	F	362167	362198	-2	5.27e-05
1620	31	359103	359134	F	371156	371187	-2	5.27e-05
1621	31	361026	361057	F	371326	371357	-3	0.00153
1622	31	193186	193217	F	374421	374452	-3	0.00153
1623	31	185573	185604	F	383687	383718	-3	0.00153
1624	31	293663	293694	F	383726	383757	-1	1.17e-06
1625	31	185642	185673	F	383761	383792	-3	0.00153
1626	31	238245	238276	F	384010	384041	-2	5.27e-05
1627	31	383687	383718	F	399314	399345	-3	0.00153
1628	31	383726	383757	F	399351	399382	-3	0.00153
1629	31	293848	293879	F	399538	399569	-3	0.00153
1630	31	293893	293924	F	399587	399618	-2	5.27e-05
1631	31	274927	274958	F	399651	399682	-2	5.27e-05
1632	31	274607	274638	F	421721	421752	-3	0.00153
1633	31	274779	274810	F	421910	421941	-3	0.00153
1634	31	274849	274880	F	421996	422027	0	1.26e-08
1635	31	293893	293924	F	421997	422028	-2	5.27e-05
1636	31	208046	208077	F	422071	422102	-1	1.17e-06
1637	31	293975	294006	F	422071	422102	-1	1.17e-06
1638	31	339263	339294	F	422185	422216	-3	0.00153
1639	31	198578	198609	F	442946	442977	-3	0.00153
1640	31	4020	4051	F	448634	448665	-2	5.27e-05
1641	31	131005	131036	F	448634	448665	-2	5.27e-05
1642	31	4079	4110	F	448695	448726	-3	0.00153
1643	31	62429	62460	F	448695	448726	-2	5.27e-05
1644	31	131064	131095	F	448695	448726	-3	0.00153
1645	31	62651	62682	F	448911	448942	0	1.26e-08
1646	31	359208	359239	F	448911	448942	-1	1.17e-06
1647	31	360967	360998	F	448911	448942	-2	5.27e-05
1648	31	359103	359134	F	452178	452209	-3	0.00153
1649	31	131209	131240	F	452223	452254	-2	5.27e-05
1650	31	41245	41276	P	41245	41276	-1	1.17e-06
1651	31	58782	58813	P	134822	134853	-3	0.00153
1652	31	58751	58782	P	134856	134887	-3	0.00153
1653	31	143962	143993	P	168124	168155	-3	0.00153
1654	31	113830	113861	P	190158	190189	-3	0.00153
1655	31	131450	131481	P	204385	204416	-2	5.27e-05
1656	31	130702	130733	P	204571	204602	-3	0.00153
1657	31	131419	131450	P	204953	204984	-3	0.00153
1658	31	130702	130733	P	205154	205185	-3	0.00153
1659	31	36904	36935	P	205958	205989	-3	0.00153
1660	31	131743	131774	P	207051	207082	-1	1.17e-06
1661	31	28642	28673	P	207078	207109	-2	5.27e-05
1662	31	131650	131681	P	207287	207318	-3	0.00153
1663	31	74736	74767	P	216755	216786	-2	5.27e-05
1664	31	102871	102902	P	219315	219346	-2	5.27e-05
1665	31	74087	74118	P	219365	219396	-3	0.00153
1666	31	91635	91666	P	220635	220666	-3	0.00153
1667	31	102808	102839	P	221171	221202	-3	0.00153
1668	31	4079	4110	P	238147	238178	-2	5.27e-05
1669	31	131064	131095	P	238147	238178	-2	5.27e-05
1670	31	169902	169933	P	240146	240177	-3	0.00153
1671	31	237925	237956	P	256414	256445	-1	1.17e-06
1672	31	158472	158503	P	261532	261563	-2	5.27e-05
1673	31	161225	161256	P	261994	262025	-3	0.00153
1674	31	42291	42322	P	262860	262891	-3	0.00153
1675	31	253726	253757	P	265962	265993	-3	0.00153
1676	31	67348	67379	P	270613	270644	-2	5.27e-05
1677	31	62579	62610	P	274664	274695	-2	5.27e-05
1678	31	131160	131191	P	274709	274740	-3	0.00153
1679	31	3956	3987	P	274927	274958	-2	5.27e-05
1680	31	62299	62330	P	274927	274958	-3	0.00153
1681	31	130941	130972	P	274927	274958	-2	5.27e-05
1682	31	79199	79230	P	290263	290294	-3	0.00153
1683	31	107579	107610	P	290264	290295	-3	0.00153
1684	31	101616	101647	P	293568	293599	-2	5.27e-05
1685	31	62429	62460	P	293838	293869	-1	1.17e-06
1686	31	4020	4051	P	293893	293924	-2	5.27e-05
1687	31	62370	62401	P	293893	293924	-3	0.00153
1688	31	131005	131036	P	293893	293924	-2	5.27e-05
1689	31	245316	245347	P	295457	295488	-3	0.00153
1690	31	162290	162321	P	298159	298190	-3	0.00153
1691	31	155664	155695	P	316961	316992	-2	5.27e-05
1692	31	70225	70256	P	326096	326127	-3	0.00153
1693	31	69919	69950	P	326409	326440	-3	0.00153
1694	31	66023	66054	P	326706	326737	-3	0.00153
1695	31	3844	3875	P	339263	339294	-3	0.00153
1696	31	130829	130860	P	339263	339294	-3	0.00153
1697	31	294179	294210	P	358005	358036	-2	5.27e-05
1698	31	185958	185989	P	358828	358859	-3	0.00153
1699	31	208076	208107	P	358828	358859	-3	0.00153
1700	31	274927	274958	P	358868	358899	-3	0.00153
1701	31	207975	208006	P	358939	358970	-2	5.27e-05
1702	31	293893	293924	P	358939	358970	-2	5.27e-05
1703	31	274849	274880	P	358940	358971	-2	5.27e-05
1704	31	238147	238178	P	358997	359028	-3	0.00153
1705	31	293838	293869	P	358997	359028	-3	0.00153
1706	31	207883	207914	P	359030	359061	-3	0.00153
1707	31	293759	293790	P	359074	359105	-3	0.00153
1708	31	152458	152489	P	359103	359134	-3	0.00153
1709	31	185679	185710	P	359103	359134	-3	0.00153
1710	31	207816	207847	P	359103	359134	-3	0.00153
1711	31	293568	293599	P	361027	361058	-3	0.00153
1712	31	194619	194650	P	361921	361952	-2	5.27e-05
1713	31	275111	275142	P	370698	370729	-3	0.00153
1714	31	238021	238052	P	371172	371203	-3	0.00153
1715	31	361833	361864	P	372272	372303	-3	0.00153
1716	31	247474	247505	P	372381	372412	-2	5.27e-05
1717	31	76492	76523	P	373412	373443	-3	0.00153
1718	31	359103	359134	P	383802	383833	-3	0.00153
1719	31	358999	359030	P	383914	383945	-3	0.00153
1720	31	358795	358826	P	384107	384138	-2	5.27e-05
1721	31	358939	358970	P	399587	399618	-2	5.27e-05
1722	31	358828	358859	P	399688	399719	-3	0.00153
1723	31	359197	359228	P	421721	421752	-3	0.00153
1724	31	358828	358859	P	422104	422135	-3	0.00153
1725	31	100977	101008	P	422289	422320	-3	0.00153
1726	31	69134	69165	P	432249	432280	-3	0.00153
1727	31	13417	13448	P	442946	442977	-3	0.00153
1728	31	207975	208006	P	448634	448665	-2	5.27e-05
1729	31	293893	293924	P	448634	448665	-2	5.27e-05
1730	31	399587	399618	P	448634	448665	-2	5.27e-05
1731	31	274849	274880	P	448635	448666	0	1.26e-08
1732	31	207916	207947	P	448695	448726	-3	0.00153
1733	31	185569	185600	P	448911	448942	-2	5.27e-05
1734	31	274596	274627	P	448911	448942	-3	0.00153
1735	31	421710	421741	P	448911	448942	-3	0.00153
1736	31	152302	152333	P	448960	448991	-3	0.00153
1737	31	383637	383668	P	448960	448991	-3	0.00153
1738	31	422071	422102	P	451813	451844	-2	5.27e-05
1739	31	274927	274958	P	451820	451851	-3	0.00153
1740	31	274664	274695	P	452219	452250	-3	0.00153
1741	30	7143	7173	F	7528	7558	-2	0.000197
1742	30	6465	6495	F	27027	27057	-3	0.00552
1743	30	14716	14746	F	27176	27206	-2	0.000197
1744	30	4893	4923	F	28762	28792	-3	0.00552
1745	30	4667	4697	F	28766	28796	-2	0.000197
1746	30	9998	10028	F	29029	29059	-3	0.00552
1747	30	6180	6210	F	37046	37076	-1	4.53e-06
1748	30	42436	42466	F	42473	42503	0	5.04e-08
1749	30	3780	3810	F	62111	62141	-1	4.53e-06
1750	30	4305	4335	F	62667	62697	-3	0.00552
1751	30	67348	67378	F	67901	67931	-3	0.00552
1752	30	21216	21246	F	75656	75686	-3	0.00552
1753	30	16227	16257	F	75910	75940	-3	0.00552
1754	30	85024	85054	F	85108	85138	-3	0.00552
1755	30	71911	71941	F	95261	95291	-2	0.000197
1756	30	91658	91688	F	103263	103293	-3	0.00552
1757	30	74754	74784	F	111647	111677	-3	0.00552
1758	30	3788	3818	F	130778	130808	-1	4.53e-06
1759	30	101083	101113	F	130828	130858	-1	4.53e-06
1760	30	101555	101585	F	131276	131306	-2	0.000197
1761	30	4662	4692	F	131694	131724	-2	0.000197
1762	30	61278	61308	F	132317	132347	0	5.04e-08
1763	30	79192	79222	F	135505	135535	-1	4.53e-06
1764	30	88354	88384	F	137275	137305	0	5.04e-08
1765	30	150263	150293	F	150288	150318	-2	0.000197
1766	30	67348	67378	F	176209	176239	-2	0.000197
1767	30	169777	169807	F	206271	206301	-2	0.000197
1768	30	186083	186113	F	208208	208238	-1	4.53e-06
1769	30	165734	165764	F	220380	220410	-3	0.00552
1770	30	218844	218874	F	220544	220574	-2	0.000197
1771	30	227428	227458	F	227435	227465	0	5.04e-08
1772	30	207653	207683	F	231103	231133	-3	0.00552
1773	30	185663	185693	F	238021	238051	-3	0.00552
1774	30	185926	185956	F	238276	238306	-3	0.00552
1775	30	208044	208074	F	238276	238306	-3	0.00552
1776	30	29256	29286	F	239942	239972	-3	0.00552
1777	30	75002	75032	F	243785	243815	-3	0.00552
1778	30	248642	248672	F	249720	249750	-3	0.00552
1779	30	136096	136126	F	252205	252235	-3	0.00552
1780	30	74754	74784	F	253154	253184	-3	0.00552
1781	30	265179	265209	F	265374	265404	-3	0.00552
1782	30	154189	154219	F	269752	269782	-3	0.00552
1783	30	231103	231133	F	274543	274573	-2	0.000197
1784	30	208153	208183	F	275030	275060	-3	0.00552
1785	30	52775	52805	F	279141	279171	-2	0.000197
1786	30	58530	58560	F	287596	287626	-3	0.00552
1787	30	215459	215489	F	287668	287698	-1	4.53e-06
1788	30	83643	83673	F	287673	287703	-3	0.00552
1789	30	238146	238176	F	293837	293867	-3	0.00552
1790	30	274850	274880	F	293893	293923	-2	0.000197
1791	30	238276	238306	F	293973	294003	-3	0.00552
1792	30	297685	297715	F	297886	297916	-3	0.00552
1793	30	262009	262039	F	298439	298469	-2	0.000197
1794	30	294733	294763	F	299997	300027	-3	0.00552
1795	30	294916	294946	F	300064	300094	0	5.04e-08
1796	30	319201	319231	F	321326	321356	-3	0.00552
1797	30	135109	135139	F	321514	321544	-3	0.00552
1798	30	325052	325082	F	325080	325110	-3	0.00552
1799	30	155643	155673	F	335036	335066	0	5.04e-08
1800	30	307177	307207	F	347203	347233	-3	0.00552
1801	30	27176	27206	F	348379	348409	-2	0.000197
1802	30	3778	3808	F	358040	358070	-2	0.000197
1803	30	3920	3950	F	358189	358219	-3	0.00552
1804	30	4348	4378	F	361026	361056	-1	4.53e-06
1805	30	62710	62740	F	361026	361056	-1	4.53e-06
1806	30	359267	359297	F	361026	361056	-2	0.000197
1807	30	131337	131367	F	361027	361057	-3	0.00552
1808	30	130828	130858	F	370785	370815	-1	4.53e-06
1809	30	62623	62653	F	371238	371268	-2	0.000197
1810	30	193576	193606	F	374819	374849	-3	0.00552
1811	30	220127	220157	F	378273	378303	-3	0.00552
1812	30	167395	167425	F	382716	382746	-3	0.00552
1813	30	167638	167668	F	382957	382987	-2	0.000197
1814	30	100834	100864	F	385801	385831	-3	0.00552
1815	30	205098	205128	F	387928	387958	-3	0.00552
1816	30	231103	231133	F	399257	399287	-3	0.00552
1817	30	238146	238176	F	399527	399557	-1	4.53e-06
1818	30	238276	238306	F	399656	399686	-3	0.00552
1819	30	186133	186163	F	399867	399897	-1	4.53e-06
1820	30	182840	182870	F	400956	400986	-2	0.000197
1821	30	155664	155694	F	403535	403565	-3	0.00552
1822	30	404114	404144	F	407643	407673	-3	0.00552
1823	30	231103	231133	F	421657	421687	-3	0.00552
1824	30	238147	238177	F	421932	421962	-3	0.00552
1825	30	293838	293868	F	421932	421962	-3	0.00552
1826	30	274992	275022	F	422132	422162	-3	0.00552
1827	30	275029	275059	F	422186	422216	-3	0.00552
1828	30	388292	388322	F	422422	422452	-1	4.53e-06
1829	30	91880	91910	F	425997	426027	-2	0.000197
1830	30	362189	362219	F	441058	441088	-3	0.00552
1831	30	244467	244497	F	442437	442467	-2	0.000197
1832	30	101156	101186	F	448520	448550	-1	4.53e-06
1833	30	358189	358219	F	448520	448550	-2	0.000197
1834	30	358829	358859	F	448520	448550	-2	0.000197
1835	30	370858	370888	F	448520	448550	-3	0.00552
1836	30	371172	371202	F	448825	448855	-3	0.00552
1837	30	256410	256440	F	448912	448942	-1	4.53e-06
1838	30	101260	101290	F	451878	451908	-3	0.00552
1839	30	131067	131097	F	452073	452103	-3	0.00552
1840	30	131096	131126	F	452103	452133	-2	0.000197
1841	30	371238	371268	F	452263	452293	-3	0.00552
1842	30	62665	62695	F	452304	452334	-3	0.00552
1843	30	256423	256453	F	452304	452334	-3	0.00552
1844	30	361026	361056	F	452346	452376	-2	0.000197
1845	30	59062	59092	P	134531	134561	-3	0.00552
1846	30	58905	58935	P	134713	134743	-3	0.00552
1847	30	58550	58580	P	135086	135116	-3	0.00552
1848	30	66483	66513	P	155613	155643	-2	0.000197
1849	30	5726	5756	P	169776	169806	-2	0.000197
1850	30	96127	96157	P	169854	169884	-3	0.00552
1851	30	29534	29564	P	169857	169887	-3	0.00552
1852	30	3788	3818	P	186083	186113	-1	4.53e-06
1853	30	27176	27206	P	197280	197310	-2	0.000197
1854	30	29029	29059	P	201998	202028	-3	0.00552
1855	30	27027	27057	P	205531	205561	-3	0.00552
1856	30	37046	37076	P	205816	205846	-1	4.53e-06
1857	30	28762	28792	P	207103	207133	-3	0.00552
1858	30	28766	28796	P	207329	207359	-2	0.000197
1859	30	131694	131724	P	207334	207364	-2	0.000197
1860	30	62667	62697	P	207691	207721	-3	0.00552
1861	30	130778	130808	P	208208	208238	-1	4.53e-06
1862	30	62111	62141	P	208216	208246	-1	4.53e-06
1863	30	91376	91406	P	219178	219208	-2	0.000197
1864	30	74738	74768	P	220389	220419	-3	0.00552
1865	30	74119	74149	P	221128	221158	-3	0.00552
1866	30	4344	4374	P	231102	231132	-3	0.00552
1867	30	62706	62736	P	231102	231132	-3	0.00552
1868	30	101611	101641	P	231102	231132	-3	0.00552
1869	30	62555	62585	P	238021	238051	-3	0.00552
1870	30	101463	101493	P	238021	238051	-3	0.00552
1871	30	4111	4141	P	238115	238145	-3	0.00552
1872	30	131096	131126	P	238115	238145	-3	0.00552
1873	30	3954	3984	P	238274	238304	-3	0.00552
1874	30	62297	62327	P	238274	238304	-3	0.00552
1875	30	130939	130969	P	238274	238304	-3	0.00552
1876	30	170027	170057	P	240023	240053	-3	0.00552
1877	30	169648	169678	P	240416	240446	0	5.04e-08
1878	30	231438	231468	P	246473	246503	-1	4.53e-06
1879	30	231334	231364	P	246568	246598	-3	0.00552
1880	30	38654	38684	P	264693	264723	-3	0.00552
1881	30	83227	83257	P	266907	266937	-3	0.00552
1882	30	101201	101231	P	274924	274954	-3	0.00552
1883	30	101151	101181	P	274969	274999	-3	0.00552
1884	30	3844	3874	P	275029	275059	-3	0.00552
1885	30	130829	130859	P	275029	275059	-3	0.00552
1886	30	91361	91391	P	286950	286980	-2	0.000197
1887	30	135106	135136	P	287596	287626	-3	0.00552
1888	30	135506	135536	P	288408	288438	-2	0.000197
1889	30	134529	134559	P	288880	288910	-2	0.000197
1890	30	244794	244824	P	295979	296009	-2	0.000197
1891	30	162329	162359	P	298124	298154	-3	0.00552
1892	30	113760	113790	P	301701	301731	-3	0.00552
1893	30	287596	287626	P	321511	321541	-3	0.00552
1894	30	69654	69684	P	326663	326693	-3	0.00552
1895	30	231527	231557	P	348741	348771	-3	0.00552
1896	30	270333	270363	P	349996	350026	-2	0.000197
1897	30	269970	270000	P	353398	353428	-3	0.00552
1898	30	130000	130030	P	356038	356068	-3	0.00552
1899	30	129424	129454	P	356610	356640	-2	0.000197
1900	30	128845	128875	P	357131	357161	-2	0.000197
1901	30	208218	208248	P	358040	358070	-2	0.000197
1902	30	185958	185988	P	358189	358219	-3	0.00552
1903	30	208076	208106	P	358189	358219	-3	0.00552
1904	30	238276	238306	P	358224	358254	-3	0.00552
1905	30	132169	132199	P	358687	358717	-3	0.00552
1906	30	238276	238306	P	358864	358894	-3	0.00552
1907	30	152320	152350	P	359241	359271	-3	0.00552
1908	30	193815	193845	P	365081	365111	-2	0.000197
1909	30	294110	294140	P	370750	370780	-2	0.000197
1910	30	208078	208108	P	370856	370886	-3	0.00552
1911	30	207831	207861	P	371142	371172	-2	0.000197
1912	30	293581	293611	P	371315	371345	-3	0.00552
1913	30	21216	21246	P	374264	374294	-2	0.000197
1914	30	91359	91389	P	376506	376536	-2	0.000197
1915	30	87939	87969	P	376884	376914	-3	0.00552
1916	30	130828	130858	P	384140	384170	-2	0.000197
1917	30	7045	7075	P	387893	387923	-3	0.00552
1918	30	6907	6937	P	387919	387949	-3	0.00552
1919	30	131337	131367	P	399251	399281	-3	0.00552
1920	30	358189	358219	P	399688	399718	-3	0.00552
1921	30	62073	62103	P	399866	399896	-2	0.000197
1922	30	335632	335662	P	403561	403591	-3	0.00552
1923	30	19628	19658	P	411624	411654	-3	0.00552
1924	30	227944	227974	P	413008	413038	-3	0.00552
1925	30	227944	227974	P	413065	413095	-2	0.000197
1926	30	175201	175231	P	421189	421219	-2	0.000197
1927	30	351011	351041	P	421189	421219	-3	0.00552
1928	30	27635	27665	P	421215	421245	-3	0.00552
1929	30	348845	348875	P	421215	421245	-3	0.00552
1930	30	361026	361056	P	421652	421682	-2	0.000197
1931	30	256416	256446	P	421704	421734	-3	0.00552
1932	30	131065	131095	P	421932	421962	-1	4.53e-06
1933	30	358189	358219	P	422104	422134	-3	0.00552
1934	30	130828	130858	P	422187	422217	-2	0.000197
1935	30	130728	130758	P	422288	422318	-2	0.000197
1936	30	220798	220828	P	425727	425757	-2	0.000197
1937	30	218933	218963	P	425768	425798	-3	0.00552
1938	30	334991	335021	P	435424	435454	-3	0.00552
1939	30	19303	19333	P	438378	438408	-3	0.00552
1940	30	99242	99272	P	438985	439015	-1	4.53e-06
1941	30	274964	274994	P	448520	448550	-3	0.00552
1942	30	274992	275022	P	451756	451786	-3	0.00552
1943	30	207916	207946	P	452071	452101	-3	0.00552
1944	30	399527	399557	P	452072	452102	-2	0.000197
1945	30	207885	207915	P	452103	452133	-2	0.000197
1946	30	238021	238051	P	452195	452225	-3	0.00552
1947	30	231103	231133	P	452341	452371	-3	0.00552
1948	30	193248	193278	R	228570	228600	-3	0.00552
1949	30	90801	90831	R	427308	427338	-3	0.00552
F: forward (direct) repeat; R: reverse repeat; P: palindromic repeat

## Sheet: Table S3
Table S3. Tandem repeats identified in Lycopodium japonicum mitogenome.
No.	Strat	End	Period Size	Copy Number	Consensus Size	Percent Matches	Score	Entropy (0-2)
1	6738	6806	35	2	35	100	138	1.92
2	6771	7215	154	2.9	154	84	519	1.92
3	7106	7328	116	1.9	113	86	313	1.9
4	6966	7615	270	2.4	270	85	820	1.91
5	7349	7617	113	2.4	111	81	332	1.91
6	9274	9309	18	2	18	100	72	1.77
7	15242	15285	21	2.1	21	95	79	1.85
8	15820	15879	30	2	30	96	111	1.74
9	18968	18998	15	2.1	15	100	62	1.45
10	24553	24637	39	2.2	39	85	111	1.63
11	24613	24685	24	3.1	23	88	101	1.36
12	26181	26226	22	2	23	91	76	1.84
13	39474	39505	12	2.7	12	100	64	1.91
14	42437	42527	37	2.4	39	90	141	1.93
15	45012	45083	25	2.9	25	87	99	1.86
16	52689	52731	20	2.3	19	88	61	1.87
17	56747	56790	20	2.2	20	87	61	1.85
18	75537	75657	38	3.2	38	96	217	1.82
19	76761	76808	23	2.1	23	100	96	1.44
20	89742	89776	6	5.8	6	100	70	1.21
21	90802	90873	4	18	4	100	144	0.81
22	94613	94673	28	2.2	28	94	106	1.68
23	117785	117895	56	2	56	89	168	1.95
24	118468	118522	17	3.3	17	73	60	1.86
25	121376	121436	32	1.9	32	96	113	1.95
26	121515	121762	50	4.9	50	96	433	1.93
27	121992	122046	16	3.4	16	90	83	1.93
28	123038	123107	24	2.9	23	76	63	1.99
29	128466	128601	63	2.2	63	93	229	1.94
30	128466	128619	63	2.4	63	89	222	1.94
31	132413	132489	28	2.8	28	91	127	1.91
32	141403	141451	12	4.1	12	100	98	1.56
33	145736	145787	24	2.2	24	96	95	1.66
34	146808	146837	15	2	15	100	60	1.52
35	147006	147119	51	2.3	51	86	153	1.95
36	150264	150315	25	2.1	25	100	104	1.46
37	150814	150873	6	10	6	96	102	0.85
38	174768	174857	37	2.6	35	80	98	2
39	180337	180473	66	2.1	66	83	168	1.93
40	186724	186769	22	2	24	87	69	1.82
41	196148	196207	30	2	30	96	111	1.74
42	196742	196785	21	2.1	21	95	79	1.85
43	202718	202753	18	2	18	100	72	1.77
44	204412	204678	113	2.4	110	82	324	1.91
45	204699	204921	116	1.9	113	86	313	1.9
46	204411	205061	270	2.4	268	84	811	1.91
47	204812	205256	154	2.9	157	84	534	1.92
48	205221	205289	35	2	35	100	138	1.92
49	215184	215220	18	2	19	94	67	1.71
50	222974	223023	27	2	24	100	73	1.67
51	227429	227465	7	5.3	7	100	74	1.43
52	229883	229926	22	2	22	100	88	1.86
53	238997	239029	16	2.1	16	100	66	1.63
54	240537	240652	62	1.9	60	82	144	1.99
55	243462	243772	92	3.4	93	91	465	1.94
56	260634	260734	19	5.3	19	100	202	1.17
57	260867	260954	22	4	22	100	176	1.76
58	272699	272776	39	2	39	100	156	1.68
59	275602	275648	23	2	23	91	76	1.75
60	277812	277868	25	2.3	25	78	60	1.33
61	279169	279268	52	1.9	52	93	173	1.94
62	279595	279677	12	6.9	12	100	166	1.02
63	279880	279945	32	2	33	88	98	1.85
64	283302	283332	15	2.1	15	100	62	1.35
65	285875	285925	22	2.2	24	86	70	1.97
66	299196	299248	25	2.1	25	89	79	1.8
67	299421	299518	8	12.2	8	95	178	1.1
68	302103	302193	31	3.1	31	78	93	1.65
69	302129	302193	27	2.5	27	90	98	1.56
70	303416	303596	61	2.8	65	86	257	1.98
71	305767	305806	20	2	20	100	80	1.57
72	309936	309991	28	2	28	89	85	1.88
73	313563	313655	25	3.7	25	82	114	1.63
74	316299	316413	24	4.9	24	73	85	2
75	317117	317149	16	2.1	16	100	66	1.63
76	319898	320047	81	1.9	81	88	230	1.98
77	322900	322963	32	2	32	90	101	1.98
78	324296	324378	39	2.1	39	97	157	1.92
79	325053	325106	28	1.9	28	96	99	1.92
80	325180	325215	18	2	18	100	72	1.84
81	336164	336209	12	3.8	12	82	65	1.85
82	386486	386538	18	2.9	18	83	65	1.12
83	398691	398741	21	2.4	21	96	93	1.77
84	412972	413121	57	2.6	56	83	185	2
85	422547	422606	26	2.3	26	80	68	1.97
86	423220	423431	42	5	42	95	361	1.99
87	427312	427353	4	10.5	4	94	75	0.83
88	430643	430718	38	2	38	97	143	1.79
89	440536	440570	17	2.1	17	100	70	1.77
90	447895	447940	16	2.9	16	96	83	1.81
91	451259	451319	11	5.5	11	100	122	1.77
92	451934	452064	10	13.1	10	100	262	1.48

## Sheet: Table S4
Table S4. Fragments transferred from plastome to mitogenome in Lycopodium japonicum.
No.	CP start	CP end	MT start	MT end	Identity (%)	Alignment length (bp)	Mis-matchs	Gap openings	E-value	MIPT annotation
MIPT1	142432	143578	14085	12960	71.588	1165	274	24	2.16e-156	Patial(rrn23S)
MIPT2	142432	143578	197942	199067	71.588	1165	274	24	2.16e-156	Patial(rrn23S)
MIPT3	114185	115331	12960	14085	71.588	1165	274	24	2.16e-156	Patial(rrn23S)
MIPT4	114185	115331	199067	197942	71.588	1165	274	24	2.16e-156	Patial(rrn23S)
MIPT5	148828	149702	9045	8141	72.53	921	191	24	7.07e-131	Patial(rrn16S)
MIPT6	148828	149702	202982	203886	72.53	921	191	24	7.07e-131	Patial(rrn16S)
MIPT7	108061	108935	8141	9045	72.53	921	191	24	7.07e-131	Patial(rrn16S)
MIPT8	108061	108935	203886	202982	72.53	921	191	24	7.07e-131	Patial(rrn16S)
MIPT9	142432	142957	168924	169448	73.774	530	130	3	1.9e-87	Patial(rrn23S)
MIPT10	114806	115331	169448	168924	73.774	530	130	3	1.9e-87	Patial(rrn23S)
MIPT11	148521	148811	9645	9357	78.007	291	62	2	3.22e-59	Patial(rrn16S)
MIPT12	148521	148811	202382	202670	78.007	291	62	2	3.22e-59	Patial(rrn16S)
MIPT13	108952	109242	9357	9645	78.007	291	62	2	3.22e-59	Patial(rrn16S)
MIPT14	108952	109242	202670	202382	78.007	291	62	2	3.22e-59	Patial(rrn16S)
MIPT15	105409	105599	377172	377362	73.822	191	50	0	4.2e-26	-
MIPT16	144060	144244	116640	116458	70.811	185	52	1	2.48e-16	Patial(rrn23S)
MIPT17	113519	113703	116458	116640	70.811	185	52	1	2.48e-16	Patial(rrn23S)
MIPT18	81199	81372	25810	25637	72.989	174	47	0	1.13e-20	Patial(atpA)
MIPT19	138334	138441	220027	219920	75	108	27	0	5.46e-12	Patial(ndhF)
MIPT20	1945	2036	79784	79875	73.913	92	24	0	1.2e-07	-
MIPT21	144972	145060	11584	11496	78.652	89	19	0	1.57e-12	Patial(rrn23S)
MIPT22	144972	145060	200443	200531	78.652	89	19	0	1.57e-12	Patial(rrn23S)
MIPT23	112703	112791	11496	11584	78.652	89	19	0	1.57e-12	Patial(rrn16S)
MIPT24	112703	112791	200531	200443	78.652	89	19	0	1.57e-12	Patial(rrn16S)
MIPT25	140641	140703	35835	35898	79.688	64	12	1	5.12e-06	Patial(trnN-GUU)
MIPT26	117060	117122	35898	35835	79.688	64	12	1	5.12e-06	Patial(trnN-GUU)
MIPT27	148414	148475	9810	9749	85.484	62	9	0	1.91e-11	Patial(rrn16S)
MIPT28	148414	148475	202217	202278	85.484	62	9	0	1.91e-11	Patial(rrn16S)
MIPT29	109288	109349	9749	9810	85.484	62	9	0	1.91e-11	Patial(rrn16S)
MIPT30	109288	109349	202278	202217	85.484	62	9	0	1.91e-11	Patial(rrn16S)
MIPT31	149845	149905	7833	7773	90.164	61	6	0	3.02e-15	Patial(rrn23S)
MIPT32	149845	149905	204194	204254	90.164	61	6	0	3.02e-15	Patial(rrn23S)
MIPT33	107858	107918	7773	7833	90.164	61	6	0	3.02e-15	Patial(rrn16S)
MIPT34	107858	107918	204254	204194	90.164	61	6	0	3.02e-15	Patial(rrn16S)
MIPT35	41051	41111	35899	35839	81.967	61	11	0	3.45e-08	Patial(trnF-GAA)
MIPT36	41052	41108	296212	296155	86.207	58	7	1	8.11e-10	Patial(trnF-GAA)
MIPT37	7379	7435	24996	25052	82.456	57	10	0	1.2e-07	Patial(rps11)
MIPT38	140651	140705	346727	346782	83.929	56	8	1	4.2e-07	Patial(trnN-GUU)
MIPT39	117058	117112	346782	346727	83.929	56	8	1	4.2e-07	Patial(trnN-GUU)

## Sheet: Table S5
Table S5. Identified RNA editing sites in the Lycopodium japonicum mitogenome by BWA.
Gene	RNA editing sites	Types of RNA transformation	Editing efficiency	Editing position of codons
atp1	90	C->U	0.56	3
atp1	473	C->U	0.96	2
atp1	907	C->U	0.99	1
atp1	911	C->U	0.98	2
atp1	923	C->U	0.97	2
atp1	926	C->U	0.92	2
atp1	1022	C->U	0.95	2
atp1	1039	C->U	0.97	1
atp4	29	C->U	0.92	2
atp4	35	U->C	0.42	2
atp4	49	C->U	0.86	1
atp4	179	U->C	0.15	2
atp4	188	U->C	0.16	2
atp4	293	C->U	0.21	2
atp6	41	U->C	0.42	2
atp6	65	U->C	0.37	2
atp6	78	U->C	0.36	3
atp6	86	C->U	0.33	2
atp6	101	C->U	0.98	2
atp6	527	C->U	0.96	2
atp6	539	C->U	0.96	2
atp6	581	C->U	0.99	2
atp6	637	C->U	0.11	1
atp6	647	C->U	0.97	2
atp6	650	C->U	0.9	2
atp6	710	C->U	0.97	2
atp6	719	C->U	0.97	2
atp6	734	C->U	0.97	2
atp6	752	C->U	0.94	2
atp9	50	C->U	0.98	2
atp9	83	C->U	0.99	2
atp9	92	C->U	1	2
atp9	95	C->U	0.92	2
atp9	152	C->U	1	2
atp9	164	C->U	1	2
atp9	185	C->U	1	2
atp9	206	C->U	1	2
atp9	223	C->U	0.82	1
cob	46	C->U	0.68	1
cob	136	C->U	0.27	1
cob	398	C->U	0.99	2
cob	405	C->U	0.16	3
cob	505	C->U	0.97	1
cob	536	C->U	0.95	2
cob	836	C->U	0.99	2
cob	923	C->U	0.96	2
cob	929	C->U	0.98	2
cob	962	C->U	1	2
cob	1006	C->U	0.99	1
cob	1016	C->U	0.99	2
cox1	2	C->U	0.81	2
cox1	31	C->U	0.91	1
cox1	59	C->U	0.98	2
cox1	64	C->U	0.97	1
cox1	152	C->U	0.97	2
cox1	202	C->U	0.68	1
cox1	203	C->U	0.98	2
cox1	302	C->U	0.97	2
cox1	313	C->U	0.98	1
cox1	429	C->U	0.13	3
cox1	446	C->U	0.99	2
cox1	455	C->U	0.97	2
cox1	456	C->U	0.5	3
cox1	461	C->U	0.98	2
cox1	467	C->U	0.97	2
cox1	503	C->U	0.97	2
cox1	578	C->U	0.99	2
cox1	593	C->U	0.97	2
cox1	596	C->U	0.96	2
cox1	599	C->U	0.88	2
cox1	701	C->U	0.91	2
cox1	713	C->U	0.96	2
cox1	722	C->U	0.96	2
cox1	725	C->U	0.92	2
cox1	726	C->U	0.74	3
cox1	749	C->U	0.96	2
cox1	783	C->U	0.81	3
cox1	923	C->U	0.99	2
cox1	927	C->U	0.63	3
cox1	944	C->U	1	2
cox1	1082	C->U	0.99	2
cox1	1175	C->U	0.96	2
cox1	1187	C->U	0.94	2
cox1	1210	C->U	0.97	1
cox1	1277	C->U	0.96	2
cox1	1283	C->U	0.98	2
cox1	1406	C->U	0.75	2
cox1	1427	C->U	0.97	2
cox1	1430	C->U	0.95	2
cox1	1435	C->U	0.1	1
cox2	17	U->C	0.29	2
cox2	43	C->U	0.93	1
cox2	58	C->U	0.13	1
cox2	98	U->C	0.2	2
cox2	137	C->U	0.92	2
cox2	159	C->U	0.1	3
cox2	180	C->U	0.38	3
cox2	461	C->U	0.98	2
cox2	527	C->U	0.98	2
cox2	742	C->U	0.96	1
cox2	763	C->U	0.88	1
cox3	87	U->C	0.21	3
cox3	287	C->U	0.98	2
cox3	292	C->U	0.11	1
cox3	304	C->U	0.99	1
cox3	424	C->U	0.97	1
cox3	602	C->U	0.99	2
cox3	603	C->U	0.9	3
cox3	653	C->U	0.99	2
cox3	764	C->U	1	2
cox3	796	C->U	0.33	1
mttB	9	C->U	0.11	3
mttB	15	C->U	0.1	3
mttB	52	C->U	0.21	1
mttB	100	C->U	0.32	1
mttB	116	C->U	0.22	2
mttB	122	C->U	0.38	2
mttB	137	C->U	0.34	2
mttB	169	C->U	0.33	1
mttB	179	C->U	0.29	2
mttB	191	C->U	0.49	2
mttB	279	C->U	0.15	3
mttB	351	C->U	0.1	3
mttB	352	C->U	0.43	1
mttB	356	C->U	0.3	2
mttB	398	C->U	0.3	2
mttB	505	C->U	0.3	1
mttB	662	C->U	0.59	2
nad1	2	C->U	0.41	2
nad1	8	C->U	0.37	2
nad1	59	C->U	0.54	2
nad1	62	C->U	0.54	2
nad1	77	C->U	0.51	2
nad1	83	C->U	0.55	2
nad1	233	C->U	0.52	2
nad1	260	C->U	0.59	2
nad1	274	C->U	0.7	1
nad1	284	C->U	0.81	2
nad1	317	C->U	0.86	2
nad1	375	C->U	0.19	3
nad1	413	C->U	0.99	2
nad1	490	C->U	0.94	1
nad1	510	C->U	0.88	3
nad1	555	C->U	0.18	3
nad1	572	C->U	0.84	2
nad1	589	C->U	0.97	1
nad1	698	C->U	0.9	2
nad1	716	C->U	0.91	2
nad1	962	C->U	0.99	2
nad1	985	C->U	0.37	1
nad2	271	C->U	0.89	1
nad2	304	C->U	0.96	1
nad2	385	C->U	0.92	1
nad2	525	C->U	0.57	3
nad2	581	C->U	0.92	2
nad2	926	C->U	0.98	2
nad2	1190	C->U	0.98	2
nad2	1192	C->U	0.98	1
nad2	1250	C->U	0.89	2
nad2	1275	C->U	0.42	3
nad2	1397	C->U	0.99	2
nad2	1403	C->U	0.97	2
nad2	1407	C->U	0.1	3
nad3	19	U->C	0.11	1
nad3	59	C->U	0.9	2
nad3	73	C->U	0.88	1
nad3	124	C->U	0.94	1
nad3	167	C->U	0.97	2
nad3	168	C->U	0.12	3
nad3	185	C->U	0.96	2
nad3	197	C->U	0.96	2
nad3	200	C->U	0.97	2
nad3	206	C->U	0.94	2
nad3	230	C->U	0.92	2
nad3	305	C->U	0.97	2
nad3	320	C->U	0.57	2
nad4	19	C->U	0.62	1
nad4	49	U->C	0.26	1
nad4	52	U->C	0.27	1
nad4	59	U->C	0.28	2
nad4	80	U->C	0.28	2
nad4	81	U->C	0.27	3
nad4	154	C->U	0.78	1
nad4	271	C->U	0.83	1
nad4	272	C->U	0.73	2
nad4	278	C->U	0.81	2
nad4	317	C->U	0.68	2
nad4	371	C->U	0.91	2
nad4	376	C->U	0.85	1
nad4	403	C->U	0.91	1
nad4	436	C->U	0.88	1
nad4	437	C->U	0.89	2
nad4	755	C->U	0.94	2
nad4	770	C->U	0.89	2
nad4	784	C->U	0.88	1
nad4	794	C->U	0.86	2
nad4	800	C->U	0.86	2
nad4	801	C->U	0.76	3
nad4	856	C->U	0.1	1
nad4	887	C->U	0.92	2
nad4	1007	C->U	0.5	2
nad4	1028	C->U	0.94	2
nad4	1033	C->U	0.93	1
nad4	1051	C->U	0.93	1
nad4	1142	C->U	0.91	2
nad4	1289	C->U	0.83	2
nad4	1355	C->U	0.83	2
nad4	1374	C->U	0.84	3
nad4	1381	C->U	0.62	1
nad4	1430	C->U	0.82	2
nad4	1433	C->U	0.85	2
nad4L	38	C->U	0.44	2
nad4L	100	C->U	0.82	1
nad4L	140	C->U	0.85	2
nad4L	167	C->U	0.8	2
nad5	2	C->U	0.73	2
nad5	19	U->C	0.21	1
nad5	28	C->U	0.24	1
nad5	32	U->C	0.22	2
nad5	42	C->U	0.29	3
nad5	68	C->U	0.83	2
nad5	177	C->U	0.36	3
nad5	242	C->U	0.64	2
nad5	275	C->U	0.86	2
nad5	358	C->U	0.86	1
nad5	359	C->U	0.86	2
nad5	449	C->U	0.83	2
nad5	553	C->U	0.88	1
nad5	566	C->U	0.91	2
nad5	685	C->U	0.93	1
nad5	689	C->U	0.92	2
nad5	791	C->U	0.95	2
nad5	1058	C->U	0.92	2
nad5	1157	C->U	0.9	2
nad5	1197	C->U	0.16	3
nad5	1223	C->U	0.99	2
nad5	1356	C->U	0.13	3
nad5	1630	C->U	0.26	1
nad6	41	C->U	0.42	2
nad6	75	C->U	0.41	3
nad6	92	C->U	0.89	2
nad6	98	C->U	0.89	2
nad6	194	C->U	0.88	2
nad6	197	C->U	0.86	2
nad6	200	C->U	0.85	2
nad6	202	C->U	0.86	1
nad6	203	C->U	0.85	2
nad6	204	C->U	0.86	3
nad6	209	C->U	0.92	2
nad6	218	C->U	0.92	2
nad6	441	C->U	0.12	3
nad6	593	U->C	0.13	2
nad6	594	U->C	0.16	3
nad9	2	C->U	0.57	2
nad9	46	C->U	0.92	1
nad9	107	C->U	0.96	2
nad9	161	C->U	0.92	2
nad9	224	C->U	0.91	2
nad9	361	C->U	0.57	1
rpl10	23	C->U	0.84	2
rpl10	116	C->U	0.85	2
rpl16	308	C->U	0.9	2
rpl2	41	C->U	0.6	2
rpl2	106	C->U	0.44	1
rpl2	393	C->U	0.14	3
rpl2	1373	C->U	0.6	2
rpl5	56	C->U	0.83	2
rpl5	73	C->U	0.49	1
rpl5	103	C->U	0.86	1
rpl5	122	C->U	0.7	2
rpl5	318	C->U	0.24	3
rpl5	332	C->U	0.61	2
rpl5	341	C->U	0.93	2
rpl6	14	C->U	0.15	2
rpl6	24	C->U	0.22	3
rpl6	25	C->U	0.11	1
rpl6	80	C->U	0.64	2
rpl6	86	C->U	0.88	2
rpl6	304	C->U	0.86	1
rps10	18	C->U	0.23	3
rps10	50	U->C	0.22	2
rps10	269	C->U	0.32	2
rps11	125	C->U	0.77	2
rps11	281	C->U	0.83	2
rps12	174	C->U	0.35	3
rps12	221	C->U	0.96	2
rps12	311	C->U	0.42	2
rps13	2	C->U	0.86	2
rps13	7	C->U	0.37	1
rps13	56	C->U	0.89	2
rps13	116	C->U	0.76	2
rps13	143	C->U	0.91	2
rps13	209	C->U	0.43	2
rps19	155	C->U	0.51	2
rps2	155	C->U	0.85	2
rps3	974	C->U	0.3	2
rps3	1132	C->U	0.71	1
rps3	1247	C->U	0.94	2
rps3	1274	C->U	0.81	2
rps3	1400	C->U	0.77	2
sdh3	22	U->C	0.54	1
sdh3	32	U->C	0.54	2
sdh3	33	U->C	0.52	3
sdh3	58	U->C	0.58	1
sdh3	67	C->U	0.8	1
sdh3	68	C->U	0.6	2
sdh3	73	U->C	0.6	1
sdh3	74	U->C	0.59	2
sdh3	87	U->C	0.6	3
sdh3	152	C->U	0.8	2
sdh3	167	C->U	0.86	2
sdh3	168	C->U	0.4	3
sdh3	169	C->U	0.83	1
sdh3	173	C->U	0.63	2
sdh3	174	C->U	0.16	3
sdh3	188	C->U	0.62	2
sdh3	256	C->U	0.86	1
sdh3	257	C->U	0.9	2
sdh3	346	C->U	0.74	1
sdh4	2	C->U	0.44	2
sdh4	163	C->U	0.97	1
sdh4	190	C->U	0.92	1
sdh4	221	C->U	0.89	2
sdh4	257	C->U	0.88	2
sdh4	259	C->U	0.87	1
sdh4	263	C->U	0.11	2

## Sheet: Table S6
Table S5. Identified RNA editing sites in the Lycopodium japonicum mitogenome by HISAT2.
Gene	RNA editing sites	Types of RNA transformation	Editing efficiency	Editing position of codons
atp1	90	C->U	0.55	3
atp1	473	C->U	0.96	2
atp1	907	C->U	0.98	1
atp1	911	C->U	0.98	2
atp1	923	C->U	0.97	2
atp1	926	C->U	0.91	2
atp1	1022	C->U	0.94	2
atp1	1039	C->U	0.97	1
atp4	29	C->U	0.94	2
atp4	49	C->U	0.84	1
atp6	21	C->U	0.98	3
atp6	88	C->U	0.95	1
atp6	100	C->U	0.95	1
atp6	142	C->U	0.99	1
atp6	208	C->U	0.97	1
atp6	211	C->U	0.88	1
atp6	271	C->U	0.98	1
atp6	280	C->U	0.97	1
atp6	295	C->U	0.96	1
atp6	313	C->U	0.94	1
atp9	29	C->U	0.97	2
atp9	58	C->U	1	1
atp9	62	C->U	0.98	2
atp9	70	C->U	0.99	1
atp9	91	C->U	1	1
atp9	112	C->U	1	1
atp9	129	C->U	0.99	3
cob	46	C->U	0.71	1
cob	49	C->U	0.99	1
cob	136	C->U	0.95	1
cob	136	C->U	0.27	1
cob	142	C->U	0.98	1
cob	175	C->U	0.99	1
cob	219	C->U	0.99	3
cob	229	C->U	0.99	1
cob	398	C->U	0.99	2
cob	405	C->U	0.16	3
cob	505	C->U	0.96	1
cob	536	C->U	0.94	2
cox1	2	C->U	0.78	2
cox1	26	C->U	0.92	2
cox1	31	C->U	0.93	1
cox1	38	C->U	0.88	2
cox1	59	C->U	0.98	2
cox1	61	C->U	0.94	1
cox1	64	C->U	0.97	1
cox1	87	C->U	0.98	3
cox1	123	C->U	0.99	3
cox1	128	C->U	0.91	2
cox1	132	C->U	0.94	3
cox1	133	C->U	0.32	1
cox1	134	C->U	0.95	2
cox1	138	C->U	0.95	3
cox1	144	C->U	0.93	3
cox1	152	C->U	0.98	2
cox1	180	C->U	0.95	3
cox1	202	C->U	0.63	1
cox1	203	C->U	0.97	2
cox1	255	C->U	0.98	3
cox1	257	C->U	0.73	2
cox1	270	C->U	0.95	3
cox1	273	C->U	0.92	3
cox1	276	C->U	0.88	3
cox1	278	C->U	0.96	2
cox1	281	C->U	0.94	2
cox1	302	C->U	0.94	2
cox1	313	C->U	0.95	1
cox1	378	C->U	0.79	3
cox1	390	C->U	0.88	3
cox1	399	C->U	0.87	3
cox1	402	C->U	0.77	3
cox1	403	C->U	0.43	1
cox1	426	C->U	0.92	3
cox1	460	C->U	0.71	1
cox1	600	C->U	0.98	3
cox1	604	C->U	0.58	1
cox1	621	C->U	0.99	3
cox2	34	C->U	0.9	1
cox2	42	C->U	0.94	3
cox2	43	C->U	0.89	1
cox2	63	C->U	0.99	3
cox2	77	C->U	0.34	2
cox2	79	C->U	0.97	1
cox2	145	C->U	0.98	1
cox3	116	C->U	0.97	2
cox3	133	C->U	0.99	1
cox3	253	C->U	0.97	1
cox3	431	C->U	0.98	2
cox3	432	C->U	0.89	3
cox3	482	C->U	0.98	2
cox3	593	C->U	1	2
cox3	625	C->U	0.97	1
mttB	15	C->U	0.15	3
mttB	52	C->U	0.23	1
mttB	100	C->U	0.29	1
mttB	116	C->U	0.13	2
mttB	122	C->U	0.34	2
mttB	137	C->U	0.3	2
mttB	169	C->U	0.27	1
mttB	179	C->U	0.22	2
mttB	191	C->U	0.46	2
mttB	279	C->U	0.1	3
mttB	352	C->U	0.38	1
mttB	356	C->U	0.25	2
mttB	398	C->U	0.28	2
mttB	505	C->U	0.27	1
mttB	662	C->U	0.57	2
nad1	2	C->U	0.3	2
nad1	8	C->U	0.3	2
nad1	13	C->U	0.86	1
nad1	19	C->U	0.95	1
nad1	29	C->U	0.83	2
nad1	33	C->U	0.78	3
nad1	47	C->U	0.83	2
nad1	59	C->U	0.45	2
nad1	62	C->U	0.45	2
nad1	77	C->U	0.45	2
nad1	78	C->U	0.17	3
nad1	83	C->U	0.48	2
nad1	95	C->U	0.75	2
nad1	112	C->U	0.94	1
nad1	233	C->U	0.41	2
nad1	234	C->U	0.99	3
nad1	257	C->U	1	2
nad1	260	C->U	0.51	2
nad1	274	C->U	0.61	1
nad1	284	C->U	0.72	2
nad1	317	C->U	0.81	2
nad1	375	C->U	0.13	3
nad2	96	C->U	0.97	3
nad2	115	C->U	0.88	1
nad2	148	C->U	0.95	1
nad2	229	C->U	0.91	1
nad2	360	C->U	0.98	3
nad2	362	C->U	0.98	2
nad2	369	C->U	0.56	3
nad2	420	C->U	0.89	3
nad2	425	C->U	0.92	2
nad2	445	C->U	0.37	1
nad2	567	C->U	0.99	3
nad2	573	C->U	0.97	3
nad3	7	C->U	0.7	1
nad3	21	C->U	0.77	3
nad3	27	C->U	0.91	3
nad3	45	C->U	0.89	3
nad3	57	C->U	0.88	3
nad3	60	C->U	0.9	3
nad3	66	C->U	0.76	3
nad3	72	C->U	0.77	3
nad3	90	C->U	0.77	3
nad3	165	C->U	0.97	3
nad3	180	C->U	0.51	3
nad4	19	C->U	0.65	1
nad4	154	C->U	0.79	1
nad4	271	C->U	0.79	1
nad4	272	C->U	0.67	2
nad4	278	C->U	0.77	2
nad4	294	C->U	0.91	3
nad4	309	C->U	0.81	3
nad4	317	C->U	0.59	2
nad4	323	C->U	0.8	2
nad4	333	C->U	0.74	3
nad4	339	C->U	0.75	3
nad4	340	C->U	0.6	1
nad4	371	C->U	0.86	2
nad4	376	C->U	0.78	1
nad4	403	C->U	0.87	1
nad4	426	C->U	0.88	3
nad4	436	C->U	0.83	1
nad4	437	C->U	0.84	2
nad4	546	C->U	0.49	3
nad4	567	C->U	0.94	3
nad4	572	C->U	0.92	2
nad4	590	C->U	0.93	2
nad4	681	C->U	0.91	3
nad4	828	C->U	0.82	3
nad4	894	C->U	0.86	3
nad4	913	C->U	0.89	1
nad4	920	C->U	0.71	2
nad4	969	C->U	0.91	3
nad4	971	C->U	0.1	2
nad4	972	C->U	0.94	3
nad4L	38	C->U	0.55	2
nad4L	100	C->U	0.83	1
nad4L	140	C->U	0.86	2
nad4L	167	C->U	0.8	2
nad5	2	C->U	0.7	2
nad5	57	C->U	0.78	3
nad5	68	C->U	0.83	2
nad5	114	C->U	0.11	3
nad5	161	C->U	0.87	2
nad5	174	C->U	0.89	3
nad5	177	C->U	0.36	3
nad5	242	C->U	0.56	2
nad5	275	C->U	0.85	2
nad5	293	C->U	0.93	2
nad5	297	C->U	0.92	3
nad5	358	C->U	0.82	1
nad5	359	C->U	0.81	2
nad5	399	C->U	0.95	3
nad5	666	C->U	0.91	3
nad5	765	C->U	0.89	3
nad5	805	C->U	0.14	1
nad5	831	C->U	0.98	3
nad6	92	C->U	0.9	2
nad6	98	C->U	0.92	2
nad6	194	C->U	0.2	2
nad6	197	C->U	0.14	2
nad6	209	C->U	0.47	2
nad6	218	C->U	0.76	2
nad9	2	C->U	0.54	2
nad9	46	C->U	0.96	1
nad9	107	C->U	0.96	2
nad9	161	C->U	0.92	2
nad9	224	C->U	0.91	2
nad9	361	C->U	0.56	1
rpl10	23	C->U	0.88	2
rpl10	116	C->U	0.85	2
rpl16	308	C->U	0.89	2
rpl2	41	C->U	0.72	2
rpl2	106	C->U	0.42	1
rpl2	338	C->U	0.59	2
rpl2	393	C->U	0.14	3
rpl5	56	C->U	0.82	2
rpl5	73	C->U	0.49	1
rpl5	103	C->U	0.86	1
rpl5	122	C->U	0.71	2
rpl5	318	C->U	0.23	3
rpl5	332	C->U	0.6	2
rpl5	341	C->U	0.93	2
rpl6	14	C->U	0.2	2
rpl6	24	C->U	0.3	3
rpl6	80	C->U	0.63	2
rpl6	86	C->U	0.87	2
rpl6	304	C->U	0.84	1
rps10	34	C->U	0.34	1
rps11	125	C->U	0.77	2
rps11	281	C->U	0.8	2
rps12	174	C->U	0.34	3
rps12	221	C->U	0.96	2
rps12	311	C->U	0.43	2
rps13	2	C->U	0.87	2
rps13	7	C->U	0.36	1
rps13	56	C->U	0.88	2
rps13	116	C->U	0.73	2
rps13	143	C->U	0.9	2
rps13	209	C->U	0.42	2
rps19	155	C->U	0.49	2
rps2	155	C->U	0.85	2
rps3	722	C->U	0.29	2
rps3	880	C->U	0.7	1
rps3	995	C->U	0.94	2
rps3	1022	C->U	0.81	2
rps3	1148	C->U	0.78	2
sdh3	67	C->U	0.73	1
sdh3	152	C->U	0.63	2
sdh3	167	C->U	0.68	2
sdh3	168	C->U	0.13	3
sdh3	169	C->U	0.63	1
sdh3	173	C->U	0.33	2
sdh3	188	C->U	0.42	2
sdh3	256	C->U	0.84	1
sdh3	257	C->U	0.88	2
sdh3	346	C->U	0.95	1
sdh4	2	C->U	0.62	2
sdh4	163	C->U	0.98	1
sdh4	190	C->U	0.97	1
sdh4	221	C->U	0.98	2
sdh4	257	C->U	0.97	2
sdh4	259	C->U	0.96	1
sdh4	263	C->U	0.16	2

## Sheet: Table S7
Table S6. Species and GenBank accession number used for phylogenetic analysis.
ID	Species	Order	GenBank accession number of mitochondria	GenBank accession number of plastid
S. japonica	Saccharina japonica	Laminariales (outgroup)	NC_013476	NC_018523
L. rodriguezii	Laminaria rodriguezii		NC_057230	NC_057231
M. paleacea	Marchantia paleacea	Marchantiaceae	NC_001660	NC_001319
F. hygrometrica	Funaria hygrometrica	Funariaceae	NC_024523	NC_058544
A. angustus	Anthoceros angustus	Anthocerotaceae	NC_037476	NC_004543
P. squarrosus	Phlegmariurus squarrosus	Lycopodiaceae	NC_017755	ON773236
H. crispata	Huperzia crispata		NC_071971	NC_064991
L. japonicum	Lycopodium japonicum		NC_080981	NC_085262
S. moellendorffii	Selaginella moellendorffii	Selaginellaceae	JF338143~JF338147	HM173080
I. engelmannii	Isoetes engelmannii	Isoetaceae	FJ176330, FJ536259, FJ010859, FJ628360	NC_038080
O. vulgatum	Ophioglossum vulgatum	Ophioglossaceae	NC_065260	NC_050008
H. ensiformis	Haplopteris ensiformis	Pteridaceae	OM867545~OM867553	NC_065981
P. nudum	Psilotum nudum	Psilotaceae	NC_030952, KX171639	NC_003386
C. taitungensis	Cycas taitungensis	Cycadaceae	NC_010303	NC_009618
G. biloba	Ginkgo biloba	Ginkgoaceae	NC_027976	MT712163
A. trichopoda	Amborella trichopoda	Amborellaceae	KF754799~KF754803	NC_005086
C. chekiangense	Cinnamomum chekiangense	Lauraceae	NC_082065	OR360835
S. polyrhiza	Spirodela polyrhiza	Araceae	NC_017840	NC_015891
O. sativa	Oryza sativa	Poaceae	NC_007886	JN861110
C. pepo	Cucurbita pepo	Cucurbitaceae	NC_014050	NC_038229
A. thaliana	Arabidopsis thaliana	Brassicaceae	NC_037304	NC_020431
C. boreale	Chrysanthemum boreale	Asteraceae	NC_039757	NC_020431
S. miltiorrhiza	Salvia miltiorrhiza	Lamiaceae	NC_023209	NC_020431
